# Supplementary material for: An Optimised Monophasic Faecal Extraction Method for LC-MS Analysis and Its Application in Gastrointestinal Disease
Source: Metabolites. 2022 Nov 14;12(11):1110. doi: 10.3390/metabo12111110 (PMC9698041; doi:10.3390/metabo12111110)
Supplement: Supplementary file 1 [file metabolites-12-01110-s001.zip]

Archive with 2 entries (2 files):
- Supplementary Information REVISED FINAL.pdf
- Untargeted_Metabolite_Matching_Supplementary.xlsx
