# Supplementary material for: An Optimised Monophasic Faecal Extraction Method for LC-MS Analysis and Its Application in Gastrointestinal Disease
Source: Metabolites. 2022 Nov 14;12(11):1110. doi: 10.3390/metabo12111110 (PMC9698041; doi:10.3390/metabo12111110)
Supplement: Supplementary file 1 [file metabolites-12-01110-s001.zip › Untargeted_Metabolite_Matching_Supplementary.xlsx]

## Sheet: Sheet1
Name	Formula	Annot. Source: Predicted Compositions	Annot. Source: mzCloud Search	Annot. Source: Metabolika Search	Annot. DeltaMass [ppm]	Calc. MW	RT [min]	Area (Max.)	# mzCloud Results	mzCloud Best Match	MS2	MSI Identification Level
3,7-Dimethylurate	C7 H8 N4 O3	Full match	No results	Full match	-1	196.059	2.211	5.11154e+06	0	60.1	DDA for preferred ion	2
4-oxododecanedioic acid	C12 H20 O5	Full match	Full match	No results	-1.13	244.131	3.363	155811405	1	60.3	DDA for preferred ion	2
(+)-δ-Selinene	C15 H24	Full match	No results	Full match	-1.3	204.188	12.265	9.21224e+06	0	60.4	DDA for preferred ion	2
Cholesterol	C27 H46 O	Full match	No results	Full match	-0.51	386.355	12.326	7.90877e+07	0	60.4	DDA for preferred ion	2
(1'S,5'S)-Averufin	C20 H16 O7	Full match	No results	Full match	-1	368.089	4.282	1.54729e+06	0	60.5	DDA for preferred ion	2
cis-Naphthalene dihydrodiol	C10 H10 O2	Full match	No results	Full match	-0.73	162.068	3.578	3.14115e+06	0	60.5	DDA for preferred ion	2
Glutethimide	C13 H15 N O2	Full match	Full match	No results	-0.82	217.11	2.942	7.04275e+06	1	60.8	DDA for preferred ion	2
3-Methylcatechol	C7 H8 O2	Full match	No results	Full match	-0.79	124.052	3.077	7.92448e+06	0	61	DDA for preferred ion	2
Atropine	C17 H23 N O3	Full match	Full match	Full match	-1.04	289.167	8.488	5.38332e+07	9	61.4	DDA for preferred ion	2
Benzocaine	C9 H11 N O2	Full match	Full match	Partial match	-1.73	165.079	0.663	1.58074e+07	2	61.8	DDA for preferred ion	2
3-Methyl-2-oxobutanoate	C5 H8 O3	Full match	No results	Full match	-1.09	116.047	0.581	3.57985e+06	0	61.9	DDA for preferred ion	2
Phenylbutazone	C19 H20 N2 O2	Full match	Full match	No results	-0.05	308.152	2.831	6.76416e+06	1	62.9	DDA for preferred ion	2
Testosterone cypionate	C27 H40 O3	Full match	Full match	No results	-1.65	412.297	12.379	5.25947e+06	5	62.9	DDA for preferred ion	2
(+)-6a-Hydroxymaackiain	C16 H12 O6	Full match	No results	Full match	-0.62	300.063	5.166	3.67322e+06	0	63.2	DDA for preferred ion	2
Androsta-1,4-diene-3,17-dione	C19 H24 O2	Full match	No results	Full match	-0.78	284.177	11.629	9.14469e+06	0	63.2	DDA for preferred ion	2
3-Hydroxyanthranilate	C7 H7 N O3	Full match	No results	Full match	-0.92	153.042	0.577	2.34373e+06	0	63.3	DDA for preferred ion	2
Indole-3-lactic acid	C11 H11 N O3	Full match	Full match	Partial match	-0.61	205.074	2.55	3.26441e+06	4	63.4	DDA for preferred ion	2
(+)-Dihydrokaempferol	C15 H12 O6	Full match	No results	Full match	-0.27	288.063	2.715	5362882	0	63.4	DDA for preferred ion	2
Caffeine	C8 H10 N4 O2	Full match	No results	Full match	-0.82	194.08	2.99	2.3189e+06	0	63.4	DDA for preferred ion	2
Bis(2-ethylhexyl)adipate	C22 H42 O4	Full match	Full match	No results	-0.89	370.308	11.655	601497519	5	63.7	DDA for preferred ion	2
p-Cumate	C10 H12 O2	Full match	No results	Full match	-1.56	164.083	12.362	3.59237e+06	0	64.1	DDA for preferred ion	2
4α-Carboxy-stigmasta-7,24(241)-dien-3β-ol	C30 H48 O3	Full match	No results	Full match	-0.69	456.36	12.058	1.41425e+08	0	64.1	DDA for preferred ion	2
3-Dimethylallyl-4-hydroxybenzoate	C12 H14 O3	Full match	No results	Full match	-1.05	206.094	3.299	1.2149e+07	0	64.3	DDA for preferred ion	2
Tolnaftate	C19 H17 N O S	Full match	Full match	No results	0.3	307.103	2.739	2.09834e+06	1	64.3	DDA for preferred ion	2
2-Deoxy-scyllo-inosamine	C6 H13 N O4	Full match	No results	Full match	-1.07	163.084	0.522	1.71472e+06	0	64.3	DDA for preferred ion	2
Citroflex A-4	C20 H34 O8	Full match	Full match	No results	-0.46	402.225	11.549	3.27545e+07	1	64.6	DDA for preferred ion	2
L-Glutamic acid	C5 H9 N O4	Full match	Full match	Full match	-0.81	147.053	0.517	4.16598e+07	4	64.6	DDA for preferred ion	2
3-Hydroxyindolin-2-one	C8 H7 N O2	Full match	No results	Full match	-0.67	149.048	2.408	4.74194e+06	0	64.7	DDA for preferred ion	2
Propafenone	C21 H27 N O3	Full match	Full match	No results	-0.77	341.199	11.303	27692566	2	64.9	DDA for preferred ion	2
Theophylline	C7 H8 N4 O2	Full match	Full match	Partial match	-1.16	180.065	0.65	1.32432e+07	3	64.9	DDA for preferred ion	2
2,2,6,6-Tetramethyl-4-piperidinol	C9 H19 N O	Full match	Full match	No results	-1.15	157.146	5.983	3.78987e+07	5	65	DDA for preferred ion	2
3-Deoxy-D-arabino-heptulosonate 7-phosphate	C7 H13 O10 P	Full match	No results	Full match	-0.73	288.024	3.333	4.1233e+06	0	65	DDA for preferred ion	2
Nor-9-carboxy-δ9-THC	C21 H28 O4	Full match	Full match	No results	-0.88	344.198	10.618	4.48415e+06	3	65.1	DDA for preferred ion	2
ANH	C13 H20 N6 O5	Full match	Full match	No results	0.55	340.15	3.339	1.80342e+07	3	65.5	DDA for preferred ion	2
(5E)-7-methylidene-10-oxo-4-(propan-2-yl)undec-5-enoic acid	C15 H24 O3	Full match	Full match	Partial match	-1.62	252.172	3.368	110623935	2	65.9	DDA for preferred ion	2
Butalbital	C11 H16 N2 O3	Full match	Full match	No results	-0.86	224.116	3.618	2.00894e+07	5	66	DDA for preferred ion	2
Stearic acid	C18 H36 O2	Full match	Full match	Full match	-1.33	284.271	11.816	24342993	1	66	DDA for preferred ion	2
N-Acetyl-L-ornithine	C7 H14 N2 O3	Full match	No results	Full match	-1.62	174.1	0.582	2.0816e+06	0	66	DDA for preferred ion	2
N-Hydroxy-L-valine	C5 H11 N O3	Full match	No results	Full match	-1.45	133.074	0.653	2.97224e+06	0	66	DDA for preferred ion	2
4-Aminobutanoate	C4 H9 N O2	Full match	No results	Full match	-0.91	103.063	0.515	681217	0	66	DDA for preferred ion	2
4-Hydroxy-2(1H)-quinolone	C9 H7 N O2	Full match	No results	Full match	-0.56	161.048	2.945	4.3996e+06	0	66	DDA for preferred ion	2
α-Linolenoyl ethanolamide	C20 H35 N O2	Full match	Full match	No results	-1.23	321.266	11.943	4.49149e+07	2	66.3	DDA for preferred ion	2
N-Methylanthranilate	C8 H9 N O2	Full match	No results	Full match	-1.18	151.063	0.507	1.073e+06	0	66.3	DDA for preferred ion	2
4α-Carboxy-4β-methyl-5α-cholesta-8-en-3β-ol	C29 H48 O3	Full match	No results	Full match	0.19	444.36	11.714	1.12133e+07	0	66.3	DDA for preferred ion	2
Carbidopa	C10 H14 N2 O4	Full match	Full match	Partial match	-0.69	226.095	2.313	7.03771e+06	2	66.4	DDA for preferred ion	2
L-Pipecolate	C6 H11 N O2	Full match	No results	Full match	-0.54	129.079	0.647	2.32647e+06	0	66.5	DDA for preferred ion	2
4-(2-Aminophenyl)-2,4-dioxobutanoate	C10 H9 N O4	Full match	No results	Full match	-0.47	207.053	2.945	1.56752e+07	0	66.5	DDA for preferred ion	2
(2E)-N-(4-acetamidobutyl)-3-(4-hydroxy-3-methoxyphenyl)prop-2-enamide	C16 H22 N2 O4	Full match	Full match	No results	-0.34	306.158	2.938	1.75123e+07	2	66.6	DDA for preferred ion	2
(1S,4S,5R,10S,13S,17S,19S,20R)-10-hydroxy-4,5,9,9,13,19,20-heptamethyl-24-oxahexacyclo[15.5.2.0Âa,Âaâ¸.0â´,Âaâ·.0âµ,Âaâ´.0â¸,ÂaÂl]tetracos-15-en-23-one	C30 H46 O3	Full match	Full match	No results	-0.05	454.345	10.381	4.99711e+06	1	66.8	DDA for preferred ion	2
Oleate	C18 H34 O2	Full match	No results	Full match	-0.88	282.256	11.762	5.4859e+08	0	66.8	DDA for preferred ion	2
4α-Carboxy-5α-cholesta-8-en-3β-ol	C28 H46 O3	Full match	No results	Full match	-0.89	430.344	12.173	5.15882e+07	0	66.8	DDA for preferred ion	2
3-Methoxybenzaldehyde	C8 H8 O2	Full match	Full match	Partial match	-0.85	136.052	3.447	5.70453e+06	1	67.1	DDA for preferred ion	2
3-oxo-2,11-dioxatricyclo[5.4.0.0â´,â¸]undeca-5,9-diene-10-carboxamide	C10 H9 N O4	Full match	Full match	Partial match	-0.93	207.053	2.49	1.28687e+07	5	67.4	DDA for preferred ion	2
3,7-Dimethylquercetagetin	C17 H14 O8	Full match	No results	Full match	-0.23	346.069	3.553	7.94599e+06	0	67.4	DDA for preferred ion	2
Tiglic acid	C5 H8 O2	Full match	Full match	No results	-1.41	100.052	0.583	5.96936e+06	3	67.5	DDA for preferred ion	2
p-Cymene	C10 H14	Full match	No results	Full match	-0.5	134.109	3.456	1.32248e+06	0	67.5	DDA for preferred ion	2
4α-Formyl-4β-methyl-5α-cholesta-8,24-dien-3β-ol	C29 H46 O2	Full match	No results	Full match	-1.07	426.349	12.079	3.58825e+07	0	67.5	DDA for preferred ion	2
N-Acetyl-L-glutamate 5-semialdehyde	C7 H11 N O4	Full match	No results	Full match	-1.08	173.069	0.659	3.20382e+06	0	67.89	DDA for preferred ion	2
4-(γ-Glutamylamino)butanal	C9 H16 N2 O4	Full match	No results	Full match	-1.09	216.111	0.586	1.79544e+06	0	67.89	DDA for preferred ion	2
(2R)-2-[(2R,5S)-5-[(2S)-2-hydroxybutyl]oxolan-2-yl]propanoic acid	C11 H20 O4	Full match	Full match	No results	-1.29	216.136	3.904	6.04079e+07	5	68.1	DDA for preferred ion	2
Palmitoleate	C16 H30 O2	Full match	No results	Full match	-1.13	254.224	12.004	1.23117e+07	0	68.1	DDA for preferred ion	2
4α-Formyl-5α-cholesta-8,24-dien-3β-ol	C28 H44 O2	Full match	No results	Full match	-1.06	412.334	12.217	1.81766e+07	0	68.1	DDA for preferred ion	2
3-Hydroxy-L-kynurenine	C10 H12 N2 O4	Full match	No results	Full match	-1.14	224.079	0.667	5.15932e+06	0	68.2	DDA for preferred ion	2
2-Arachidonyl Glycerol ether	C23 H40 O3	Not the top hit	Full match	No results	-0.97	364.297	12.124	105511378	4	68.6	DDA for preferred ion	2
(20R,22R)-Dihydroxycholesterol	C27 H46 O3	Full match	No results	Full match	-0.98	418.344	12.305	1.49862e+07	0	68.6	DDA for preferred ion	2
3-Dimethylallyl-4-hydroxyphenylpyruvate	C14 H16 O4	Full match	No results	Full match	-1.51	248.104	3.656	3.07812e+06	0	68.9	DDA for preferred ion	2
1,4-dihydroxyheptadec-16-en-2-yl acetate	C19 H36 O4	Full match	Full match	No results	-0.79	328.261	11.925	104267707	10	69.5	DDA for preferred ion	2
Pilocarpine	C11 H16 N2 O2	Full match	Full match	No results	-1.69	208.121	0.486	5.99472e+06	2	69.8	DDA for preferred ion	2
Ritalinic acid	C13 H17 N O2	Full match	Full match	No results	-0.96	219.126	2.489	9.42745e+06	2	70.3	DDA for preferred ion	2
Stearate	C18 H36 O2	Full match	No results	Full match	-1.41	284.271	11.814	1.46843e+07	0	70.3	DDA for preferred ion	2
4α-Methyl-cholesta-8-enol	C28 H48 O	Full match	No results	Full match	-0.8	400.37	12.316	5.61984e+06	0	70.3	DDA for preferred ion	2
3-Hydroxy-9,10-secoandrosta-1,3,5(10)-triene-9,17-dione	C19 H24 O3	Full match	No results	Full match	-1.29	300.172	10.897	1.26541e+07	0	70.6	DDA for preferred ion	2
N-Acetyldopamine	C10 H13 N O3	Full match	Full match	No results	-0.46	195.089	0.677	2.0219e+07	5	71.3	DDA for preferred ion	2
N-Benzylformamide	C8 H9 N O	Full match	Full match	No results	-0.21	135.068	3.024	4.41458e+06	1	71.3	DDA for preferred ion	2
Traumatin	C12 H20 O3	Full match	No results	Full match	-0.83	212.141	3.455	7.24618e+06	0	71.3	DDA for preferred ion	2
Biotin	C10 H16 N2 O3 S	Full match	Full match	Full match	-0.97	244.088	3.086	1.30075e+06	1	71.3	DDA for preferred ion	2
5-Acetamidovalerate	C7 H13 N O3	Full match	No results	Full match	-1.22	159.089	0.533	3.15496e+07	0	71.3	DDA for preferred ion	2
N8-Acetylspermidine	C9 H21 N3 O	Full match	Full match	No results	-1.52	187.168	0.487	3.75598e+06	2	71.5	DDA for preferred ion	2
Xanthine	C5 H4 N4 O2	Full match	No results	Full match	-0.92	152.033	0.659	1.0926e+07	0	71.5	DDA for preferred ion	2
5α-Cholesta-8,24-dien-3-one	C27 H42 O	Full match	No results	Full match	-1.36	382.323	12.181	5.06278e+06	0	71.5	DDA for preferred ion	2
2-acetamido-3-(4-methoxyphenyl)propanoic acid	C12 H15 N O4	Full match	Full match	No results	-0.74	237.1	2.481	1.38739e+07	4	71.6	DDA for preferred ion	2
α-Linolenate	C18 H30 O2	Full match	No results	Full match	-1.09	278.224	11.084	3.10088e+07	0	71.6	DDA for preferred ion	2
Acetone cyanohydrin	C4 H7 N O	Full match	No results	Full match	-0.49	85.0527	0.638	1.28474e+08	0	71.6	DDA for preferred ion	2
2-(2-amino-3-methylbutanamido)-3-phenylpropanoic acid	C14 H20 N2 O3	Full match	Full match	No results	-0.41	264.147	2.42	8.3513e+06	10	72	DDA for preferred ion	2
(-)-Medicarpin	C16 H14 O4	Full match	No results	Full match	-0.96	270.089	4.231	2.52717e+06	0	72	DDA for preferred ion	2
Aminoacetone	C3 H7 N O	Full match	No results	Full match	-1.2	73.0527	0.514	1.25311e+06	0	72	DDA for preferred ion	2
1-{[5-(hydroxymethyl)-2,5,8a-trimethyl-1,4,4a,5,6,7,8,8a-octahydronaphthalen-1-yl]methyl}-4-methylidene-7-oxabicyclo[4.1.0]heptane-2,3,5-triol	C22 H34 O5	Full match	Full match	No results	-0.96	378.24	11.229	4.79471e+06	6	72.6	DDA for preferred ion	2
4-[(3S)-7-hydroxy-8-(3-methylbut-2-en-1-yl)-3,4-dihydro-2H-1-benzopyran-3-yl]benzene-1,3-diol	C20 H22 O4	Full match	Full match	No results	-0.02	326.152	4.189	2.39351e+06	1	72.9	DDA for preferred ion	2
(-)-Phaseollidin	C20 H20 O4	Full match	No results	Full match	-1.54	324.136	11.514	1.63734e+07	0	72.9	DDA for preferred ion	2
Androst-4-ene-3,17-dione	C19 H26 O2	Full match	No results	Full match	-0.91	286.193	11.596	6.06291e+06	0	72.9	DDA for preferred ion	2
(+/-)12(13)-DiHOME	C18 H34 O4	Full match	Full match	No results	-0.68	314.245	11.084	1.59668e+08	4	73.2	DDA for preferred ion	2
n-Pentyl isopentyl phthalate	C18 H26 O4	Full match	Full match	No results	-0.92	306.183	11.709	2.20967e+07	2	73.4	DDA for other ion	2
3-[4-methyl-1-(2-methylpropanoyl)-3-oxocyclohexyl]butanoic acid	C15 H24 O4	Full match	Full match	Partial match	-0.55	268.167	3.427	3.13392e+06	1	74.4	DDA for preferred ion	2
Sebacic acid	C10 H18 O4	Full match	Full match	No results	-1.61	202.12	4.542	157460718	1	74.5	DDA for preferred ion	2
Oxyphenonium	C21 H33 N O3	Full match	Full match	No results	-1.48	347.246	10.656	1.43977e+06	5	74.6	DDA for preferred ion	2
Carteolol	C16 H24 N2 O3	Full match	Full match	No results	-0.45	292.179	3.379	7.90626e+06	2	74.8	DDA for preferred ion	2
(1R,6R)-6-Hydroxy-2-succinylcyclohexa-2,4-diene-1-carboxylate	C11 H12 O6	Full match	No results	Full match	-0.47	240.063	2.495	4.74289e+06	0	74.8	DDA for preferred ion	2
D-Alanine	C3 H7 N O2	Full match	No results	Full match	-1.21	89.0476	0.51	2.44397e+07	0	74.8	DDA for preferred ion	2
7-(2-aminophenyl)heptanoic acid	C13 H19 N O2	Full match	Full match	No results	-0.81	221.141	2.544	118297522	5	74.9	DDA for preferred ion	2
(25S)-26-Hydroxycholest-4-en-3-one	C27 H44 O2	Full match	No results	Full match	-0.34	400.334	10.464	4.23644e+06	0	74.9	DDA for preferred ion	2
D-Alanyl-D-alanine	C6 H12 N2 O3	Full match	No results	Full match	-1.05	160.085	0.542	2.58742e+06	0	74.9	DDA for preferred ion	2
Triphenyl phosphate	C18 H15 O4 P	Full match	Full match	No results	-0.79	326.071	10.399	8.35529e+07	1	75	DDA for preferred ion	2
Norcodeine	C17 H19 N O3	Full match	Full match	No results	-0.01	285.136	2.776	2.64335e+06	8	75	DDA for preferred ion	2
Capryloylglycine	C10 H19 N O3	Full match	Full match	No results	-1.03	201.136	2.55	1.08888e+07	4	75.4	DDA for preferred ion	2
PPG n5	C15 H32 O6	No results	Full match	No results	-1.8	308.219	4.364	9.78389e+07	5	75.6	DDA for preferred ion	3
Xanthurenate	C10 H7 N O4	Full match	No results	Full match	-0.68	205.037	2.456	2.18226e+06	0	76	DDA for preferred ion	2
2-Isopropylmaleate	C7 H10 O4	Full match	No results	Full match	-0.77	158.058	3.404	1.04006e+06	0	76	DDA for preferred ion	2
Cholecalciferol	C27 H44 O	Full match	Full match	Partial match	-0.8	384.339	11.883	348289388	2	76.1	DDA for preferred ion	2
(2S,3S)-2,3-Dihydroxy-2,3-dihydrobenzoate	C7 H8 O4	Full match	No results	Full match	-0.44	156.042	0.61	2.86854e+06	0	76.1	DDA for preferred ion	2
D-Proline	C5 H9 N O2	Full match	No results	Full match	-0.42	115.063	0.551	1.48963e+07	0	76.1	DDA for preferred ion	2
L-Aspartic acid	C4 H7 N O4	Full match	Full match	Full match	-0.92	133.037	0.511	2.63521e+06	2	76.4	DDA for preferred ion	2
N6-Acetyl-L-lysine	C8 H16 N2 O3	Full match	No results	Full match	-1.23	188.116	0.573	6.60291e+06	0	76.4	DDA for preferred ion	2
(2S)-2-Isopropyl-3-oxosuccinate	C7 H10 O5	Full match	No results	Full match	-1.16	174.053	0.616	7.13311e+06	0	76.4	DDA for preferred ion	2
4α-Carboxy-4β-methyl-5α-cholesta-8,24-dien-3β-ol	C29 H46 O3	Full match	No results	Full match	-0.1	442.345	11.175	7.92411e+06	0	76.4	DDA for preferred ion	2
Dehydroabietate	C20 H28 O2	Full match	No results	Full match	-1.62	300.208	11.756	2.43655e+07	0	76.4	DDA for preferred ion	2
Octyl decyl phthalate	C26 H42 O4	Full match	Full match	No results	-0.78	418.308	12.177	1.75376e+09	5	76.5	DDA for preferred ion	2
(R)-2-Benzylsuccinate	C11 H12 O4	Full match	No results	Full match	-0.38	208.073	3.104	6.38411e+06	0	76.8	DDA for preferred ion	2
Isotrichodermin	C17 H24 O4	Full match	No results	Full match	-0.89	292.167	11.45	2.03803e+07	0	76.8	DDA for preferred ion	2
(1S,2S,4R,7E,11S)-4,8-dimethyl-12-methylidene-3,14-dioxatricyclo[9.3.0.0Â?,â´]tetradec-7-en-13-one	C15 H20 O3	Full match	Full match	No results	-1.23	248.141	3.588	3.54703e+07	40	76.9	DDA for preferred ion	2
(2Z,4E)-2-Aminomuconate	C6 H7 N O4	Full match	No results	Full match	-1.11	157.037	0.67	1.91403e+07	0	76.9	DDA for preferred ion	2
Diprenylphlorisobutyrophenone	C20 H28 O4	Full match	No results	Full match	-0.7	332.199	10.993	9.71943e+06	0	76.9	DDA for preferred ion	2
(2R,3S)-2,3-Dimethylmalate	C6 H10 O5	Full match	No results	Full match	-1.29	162.053	0.585	1.01033e+07	0	77	DDA for preferred ion	2
D-Erythro-sphinganine	C18 H39 N O2	Full match	No results	Full match	-0.42	301.298	10.36	1.41711e+07	0	77	DDA for preferred ion	2
DL-Alanine	C3 H7 N O2	Full match	Full match	Full match	-1.65	89.0475	0.518	1.66005e+07	2	77.1	DDA for preferred ion	2
Arachidonic acid	C20 H32 O2	Full match	Full match	Partial match	-1.28	304.24	11.942	7.18898e+07	9	77.2	DDA for preferred ion	2
(2Z,4Z)-2-Hydroxyhexa-2,4-dienoate	C6 H8 O3	Full match	No results	Full match	-0.48	128.047	2.696	3.31248e+06	0	77.2	DDA for preferred ion	2
Ent-7α-hydroxykaur-16-en-19-oate	C20 H30 O3	Full match	No results	Full match	-0.74	318.219	11.757	2.54232e+07	0	77.2	DDA for preferred ion	2
p-Cumic aldehyde	C10 H12 O	Full match	No results	Full match	-1.4	148.089	9.519	7.17008e+06	0	77.4	DDA for preferred ion	2
4α-Formyl-4β-methyl-5α-cholesta-8-en-3β-ol	C29 H48 O2	Full match	No results	Full match	-0.93	428.365	12.26	2.02447e+08	0	77.4	DDA for preferred ion	2
3-[(E)-2-[(1R,4aS,5R,6R,8aR)-6-hydroxy-5-(hydroxymethyl)-5,8a-dimethyl-2-methylidene-decahydronaphthalen-1-yl]ethenyl]-2,5-dihydrofuran-2-one	C20 H28 O4	Full match	Full match	Partial match	-0.64	332.199	11.596	8.17463e+06	4	77.6	DDA for other ion	2
(3E)-2-Oxohex-3-enedioate	C6 H6 O5	Full match	No results	Full match	-0.99	158.021	1.026	4.21199e+06	0	77.6	DDA for preferred ion	2
Ent-kaurene	C20 H32	Full match	No results	Full match	-0.88	272.25	12.199	6.57916e+06	0	77.6	DDA for preferred ion	2
Miglitol	C8 H17 N O5	Full match	Full match	No results	-1.62	207.11	0.516	2.85391e+06	1	77.8	DDA for preferred ion	2
(3R,4R)-7,2'-Dihydroxy-4'-methoxyisoflavanol	C16 H16 O5	Full match	No results	Full match	-0.4	288.1	4.225	2.23511e+06	0	77.8	DDA for preferred ion	2
Ergosta-5,7,22,24(28)-tetraen-3-β-ol	C28 H42 O	Full match	No results	Full match	-1.4	394.323	11.838	7.80057e+06	0	77.8	DDA for preferred ion	2
N-Methyldioctylamine	C17 H37 N	Full match	Full match	No results	-1	255.292	10.201	2.90102e+06	2	78	DDA for preferred ion	2
(3R)-3-(2,4-Dihydroxyphenyl)-3,4-dihydro-2H-1-benzopyran-4,7-diol	C15 H14 O5	Full match	No results	Full match	-0.2	274.084	3.325	2.39182e+06	0	78	DDA for preferred ion	2
Hypoxanthine	C5 H4 N4 O	Full match	No results	Full match	-1.08	136.038	0.658	3.61749e+06	0	78	DDA for preferred ion	2
(3Z)-Hex-3-en-1-yl acetate	C8 H14 O2	Full match	No results	Full match	-0.83	142.099	11.775	3.07308e+06	0	78.3	DDA for preferred ion	2
Indole-3-acetyl-L-alanine	C13 H14 N2 O3	Full match	No results	Full match	-0.26	246.1	2.87	1.84131e+06	0	78.3	DDA for preferred ion	2
Levamisole	C11 H12 N2 S	Full match	Full match	No results	-0.76	204.072	3.465	1.75374e+07	5	78.3	DDA for preferred ion	2
(1R,2R,5S,8R,10R,14R)-20-hydroxy-1,2,14,18,18-pentamethyl-17-oxo-8-(prop-1-en-2-yl)pentacyclo[11.8.0.0Â?,Âaâ°.0âµ,âa.0Âaâ´,Âaâa]henicosane-5-carboxylic acid	C30 H46 O4	Not the top hit	Full match	No results	-0.5	470.339	8.725	20715127	8	78.5	DDA for preferred ion	2
(22R,23R)-22,23-Dihydroxycampesterol	C28 H48 O3	Full match	No results	Full match	-1.52	432.36	12.231	2.09282e+07	0	78.5	DDA for preferred ion	2
Docosanamide	C22 H45 N O	Full match	Full match	No results	-0.8	339.35	12.39	4.88028e+07	2	78.6	DDA for preferred ion	2
(6aR,11aR)-3,9-Dihydroxypterocarpan	C15 H12 O4	Full match	No results	Full match	-0.69	256.073	3.775	1.39617e+07	0	78.6	DDA for preferred ion	2
Indole-3-acetyl-L-valine	C15 H18 N2 O3	Full match	No results	Full match	-0.33	274.132	2.982	2.71104e+06	0	78.6	DDA for preferred ion	2
Tyramine	C8 H11 N O	Full match	Full match	No results	-1.32	137.084	1.029	2.38788e+06	1	78.8	DDA for preferred ion	2
Umbelliferone	C9 H6 O3	Full match	No results	Full match	-1.22	162.031	12.186	2.39104e+07	0	79.3	DDA for preferred ion	2
5-Oxo-L-proline	C5 H7 N O3	Full match	No results	Full match	-0.78	129.042	0.66	4.47936e+06	0	79.3	DDA for preferred ion	2
Neostigmine	C12 H18 N2 O2	Full match	Full match	No results	-0.69	222.137	2.312	1.13997e+07	5	79.8	DDA for preferred ion	2
(R)-3-(3,4-Dihydroxyphenyl)lactate	C9 H10 O5	Full match	No results	Full match	-1.21	198.053	0.561	3.63714e+06	0	79.8	DDA for preferred ion	2
Kauralexin B3	C20 H28 O3	Full match	No results	Full match	-0.96	316.204	11.064	9.44121e+06	0	79.8	DDA for preferred ion	2
12-Oxo phytodienoic acid	C18 H28 O3	Full match	Full match	Partial match	-0.91	292.204	10.373	2.82454e+07	15	79.9	DDA for preferred ion	2
trans-3-Hexenoic acid	C6 H10 O2	Full match	Full match	No results	-1.06	114.068	2.704	4.67816e+06	2	80.1	DDA for preferred ion	2
Butyl 4-aminobenzoate	C11 H15 N O2	Full match	Full match	No results	-1.59	193.11	0.661	1.54473e+07	10	80.3	DDA for preferred ion	2
L-(-)-Methionine	C5 H11 N O2 S	Full match	Full match	Full match	-1.38	149.051	0.656	1.75806e+07	2	80.4	DDA for preferred ion	2
(S)-4-Hydroxymandelate	C8 H8 O4	Full match	No results	Full match	-1.67	168.042	2.539	1.45281e+06	0	80.4	DDA for preferred ion	2
19-Oxoandrostenedione	C19 H24 O3	Full match	No results	Full match	-1.38	300.172	10.863	2.77202e+06	0	80.4	DDA for preferred ion	2
(S)-Atropinium	C17 H23 N O3	Full match	No results	Full match	-0.6	289.168	8.606	2.577e+06	0	80.5	DDA for preferred ion	2
2-(4-Hydroxyphenyl)-2-oxoacetate	C8 H6 O4	Full match	No results	Full match	-1.12	166.026	12.269	3.4133e+06	0	80.5	DDA for preferred ion	2
Levodropropizine	C13 H20 N2 O2	Full match	Full match	No results	-1.62	236.152	2.495	4.90375e+06	2	80.7	DDA for preferred ion	2
β-Alanine	C3 H7 N O2	Full match	Full match	Not the top hit	-1.18	89.0476	0.51	23937654	2	80.7	DDA for preferred ion	2
(R)-3-Methylitaconate	C6 H8 O4	Full match	No results	Full match	-0.94	144.042	3.154	6.26463e+06	0	80.9	DDA for preferred ion	2
Kievitone	C20 H20 O6	Full match	No results	Full match	-0.23	356.126	8.576	4.59066e+06	0	80.9	DDA for preferred ion	2
Acetophenone	C8 H8 O	Full match	Full match	Partial match	-0.34	120.057	0.665	1.46905e+06	1	81.1	DDA for preferred ion	2
Benzoylecgonine	C16 H19 N O4	Full match	Full match	No results	-0.42	289.131	2.409	8.08052e+06	1	81.3	DDA for preferred ion	2
(Z)-3-Hexanal	C6 H10 O	Full match	No results	Full match	-1.79	98.073	11.58	2.76814e+06	0	81.3	DDA for preferred ion	2
2-Aminobenzoylacetate	C9 H9 N O3	Full match	No results	Full match	-1.71	179.058	0.662	5.48546e+06	0	81.3	DDA for preferred ion	2
(S)-Propane-1,2-diol	C3 H8 O2	Full match	No results	Full match	-1.19	76.0523	0.627	4.22133e+06	0	81.5	DDA for preferred ion	2
2-Amino-3,7-dideoxy-D-threo-hept-6-ulosonate	C7 H13 N O5	Full match	No results	Full match	-0.82	191.079	0.613	2.77285e+06	0	81.5	DDA for preferred ion	2
Monobutyl phthalate	C12 H14 O4	Full match	Full match	No results	-0.84	222.089	5.612	4.90394e+06	1	81.7	DDA for preferred ion	2
L-threo-3-Phenylserine	C9 H11 N O3	Full match	Full match	Partial match	-0.99	181.074	3.696	1.18705e+07	1	82.5	DDA for preferred ion	2
1-Butanal	C4 H8 O	Full match	No results	Full match	-0.69	72.0575	2.703	2.5475e+06	0	82.7	DDA for preferred ion	2
2-Aminobenzoyloctanoate	C16 H23 N O2	Full match	No results	Full match	-1.04	261.173	5.797	1.87108e+06	0	82.7	DDA for preferred ion	2
1-O-(4-Coumaroyl)-β-D-glucose	C15 H18 O8	Full match	No results	Full match	-1.9	326.1	2.899	2.15509e+06	0	82.9	DDA for preferred ion	2
2-Aminoprop-2-enoate	C3 H5 N O2	Full match	No results	Full match	-1.7	87.0319	0.517	5.0544e+06	0	82.9	DDA for preferred ion	2
N-(5-acetamidopentyl)acetamide	C9 H18 N2 O2	Full match	Full match	No results	-0.87	186.137	2.613	4.79163e+06	1	83	DDA for preferred ion	2
17-β-Hydroxy-5-α-androstan-3-one	C19 H30 O2	Full match	No results	Full match	0.05	290.225	11.611	1.81862e+06	0	83	DDA for preferred ion	2
2-Hydroxytrichodiene	C15 H24 O	Full match	No results	Full match	-1.11	220.182	11.583	3.42938e+06	0	83	DDA for preferred ion	2
17-α-Hydroxyprogesterone	C21 H30 O3	Full match	No results	Full match	-0.96	330.219	11.929	1632478	0	83.1	DDA for preferred ion	2
2-Hydroxyformononetin	C16 H12 O5	Full match	No results	Full match	-0.82	284.068	3.073	1.74203e+06	0	83.1	DDA for preferred ion	2
Dipropylene glycol dimethyl ether	C8 H18 O3	No results	Full match	No results	-1.8	162.125	3.852	4.69019e+07	3	83.4	DDA for preferred ion	3
Pyridostigmine	C9 H12 N2 O2	Full match	Full match	No results	-0.71	180.09	2.119	2.88522e+06	1	83.5	DDA for preferred ion	2
12,13-Epoxytrichothec-9-ene	C15 H22 O2	Full match	No results	Full match	-1.89	234.162	11.946	3.09511e+06	0	83.5	DDA for preferred ion	2
2-Hydroxy-3-carboxy-6-oxo-7-methylocta-2,4-dienoate	C10 H12 O6	Full match	No results	Full match	-0.46	228.063	2.884	7.71082e+06	0	83.5	DDA for preferred ion	2
(+/-)8-HEPE	C20 H30 O3	Full match	Full match	Partial match	-0.92	318.219	7.351	5.14717e+07	36	83.8	DDA for other ion	2
Phendimetrazine	C12 H17 N O	Full match	Full match	No results	-1.05	191.131	2.281	9.54822e+06	1	83.8	DDA for preferred ion	2
Amobarbital	C11 H18 N2 O3	Full match	Full match	No results	-0.7	226.132	1.559	8.48291e+06	4	84	DDA for preferred ion	2
3-Sulfopyruvate	C3 H4 O6 S	Full match	No results	Full match	-0.92	167.973	11.928	1.78491e+07	0	84	DDA for preferred ion	2
Carbamazepine 10,11-epoxide	C15 H12 N2 O2	No results	Full match	No results	-0.59	252.09	2.764	5.37293e+06	3	84.2	DDA for preferred ion	3
3-Phospho-L-serine	C3 H8 N O6 P	Full match	No results	Full match	-0.86	185.009	0.514	3.02323e+07	0	84.3	DDA for preferred ion	2
6-benzyl-4-oxo-1,4-dihydropyridine-3-carboxamide	C13 H12 N2 O2	Full match	Full match	No results	-0.41	228.09	3.071	1.28976e+06	1	84.4	DDA for preferred ion	2
19-Oxo-testosterone	C19 H26 O3	Full match	No results	Full match	-1.08	302.188	5.295	1.19621e+07	0	84.4	DDA for preferred ion	2
2-Iminobutanoate	C4 H7 N O2	Full match	No results	Full match	-1.21	101.048	0.517	1.11028e+07	0	84.4	DDA for preferred ion	2
Dihydromorphine	C17 H21 N O3	Full match	Full match	No results	-0.93	287.152	8.07	1100515859	15	84.5	DDA for preferred ion	2
6β-Hydromorphol	C17 H21 N O3	Full match	Full match	No results	-1.51	287.152	8.007	1362396854	15	84.9	DDA for preferred ion	2
trans-Zeatin	C10 H13 N5 O	Full match	Full match	Invalid mass	-1.4	219.112	0.659	1.27771e+07	4	84.9	DDA for preferred ion	2
L-Glutamine	C5 H10 N2 O3	Full match	Full match	Full match	-0.89	146.069	0.513	2.20852e+06	9	85.2	DDA for preferred ion	2
2-Descarboxy-cyclo-dopa	C8 H11 N O2	Full match	No results	Full match	-0.78	153.079	0.614	1.41855e+06	0	85.2	DDA for preferred ion	2
(6E)-7-(2H-1,3-benzodioxol-5-yl)-1-(piperidin-1-yl)hept-6-en-1-one	C19 H25 N O3	Full match	Full match	No results	-0.53	315.183	10.578	17911993	5	85.6	DDA for preferred ion	2
N-Acetyl-L-leucine	C8 H15 N O3	Full match	Full match	No results	-1.32	173.105	0.612	2.45649e+06	2	86.4	DDA for preferred ion	2
L-Alanyl-L-proline	C8 H14 N2 O3	Full match	Full match	No results	-1.15	186.1	0.57	8.98771e+06	2	86.5	DDA for preferred ion	2
Pirbuterol	C12 H20 N2 O3	Full match	Full match	No results	-0.38	240.147	2.224	6.24454e+06	1	86.8	DDA for preferred ion	2
3-Methylcrotonylglycine	C7 H11 N O3	Full match	Full match	No results	-0.83	157.074	2.462	1.10409e+07	4	86.9	DDA for preferred ion	2
N-(2,4-Dimethylphenyl)formamide	C9 H11 N O	Full match	Full match	No results	-0.68	149.084	0.633	4.17068e+06	1	87.1	DDA for preferred ion	2
(2Z,4E)-2-Hydroxy-6-oxonona-2,4-diene-1,9-dioate	C9 H10 O6	Full match	No results	Full match	-0.87	214.048	2.499	3.62666e+06	0	87.1	DDA for preferred ion	2
Diprenylphlorisovalerophenone	C21 H30 O4	Full match	No results	Full match	-1.37	346.214	11.756	1.5193e+07	0	87.1	DDA for preferred ion	2
13(S)-HOTrE	C18 H30 O3	Full match	Full match	Partial match	-1.81	294.219	11.429	2.83325e+07	24	87.2	DDA for preferred ion	2
Alprenolol	C15 H23 N O2	Full match	Full match	No results	-0.12	249.173	3.027	1.16309e+06	6	87.2	DDA for preferred ion	2
1,3,5-Trihydroxyxanthone	C13 H8 O5	Full match	No results	Full match	-0.23	244.037	3.531	1.25866e+06	0	87.5	DDA for preferred ion	2
2-Hydroxy-2-methylbutyronitrile	C5 H9 N O	Full match	No results	Full match	-0.81	99.0683	0.586	4.10826e+06	0	87.5	DDA for preferred ion	2
2-Ethoxy-2'-ethyloxanilide	C18 H20 N2 O3	No results	Full match	No results	-0.64	312.147	3.069	2.10267e+06	1	87.9	DDA for preferred ion	3
1-Piperideine-2-carboxylate	C6 H9 N O2	Full match	No results	Full match	-0.95	127.063	0.638	2.19115e+06	0	88	DDA for preferred ion	2
2-Deamino-2-hydroxy-6-dehydroparomamine	C12 H22 N2 O8	Full match	No results	Full match	-1.01	322.137	0.577	6.0893e+06	0	88	DDA for preferred ion	2
2-Hydroxyphenylalanine	C9 H11 N O3	Full match	Full match	Partial match	-1.21	181.074	0.581	1.65199e+07	2	88.2	DDA for preferred ion	2
Tyrosylalanine	C12 H16 N2 O4	Full match	Full match	No results	-0.5	252.111	2.429	2.16422e+07	6	88.5	DDA for preferred ion	2
DL-Glutamine	C5 H10 N2 O3	Full match	Full match	Full match	-1.06	146.069	0.514	3.01351e+06	12	88.5	DDA for preferred ion	2
2-Hydroxylaminobenzoate	C7 H7 N O3	Full match	No results	Full match	-0.71	153.042	0.575	1.32742e+06	0	88.5	DDA for preferred ion	2
Υ-L-Glutamyl-L-glutamic acid	C10 H16 N2 O7	Full match	Full match	No results	-1.16	276.095	0.622	1.03099e+07	1	88.6	DDA for preferred ion	2
(1S,2S,8aR)-1-[(3Z)-5-hydroxy-3-methylpent-3-en-1-yl]-2,5,5,8a-tetramethyl-decahydronaphthalen-2-ol	C20 H36 O2	Full match	Full match	No results	-1.1	308.271	11.583	527960283	10	88.8	DDA for other ion	2
DL-Arginine	C6 H14 N4 O2	Full match	Full match	Full match	-1.04	174.111	0.495	3.65643e+06	2	88.8	DDA for preferred ion	2
Diethyleneglycol dibenzoate	C18 H18 O5	Full match	Full match	No results	-0.47	314.115	3.478	2.69033e+07	2	89	DDA for preferred ion	2
Oxymatrine	C15 H24 N2 O2	Full match	Full match	No results	-0.54	264.184	2.943	8.07565e+06	2	89	DDA for preferred ion	2
3-Methoxytyramine	C9 H13 N O2	Full match	No results	Full match	-1.21	167.094	0.666	3.98536e+06	0	89	DDA for preferred ion	2
Xanthurenic acid	C10 H7 N O4	Full match	Full match	Full match	-0.79	205.037	2.833	7218856	1	89.3	DDA for preferred ion	2
(S)-2-Amino-6-oxohexanoate	C6 H11 N O3	Full match	No results	Full match	-0.37	145.074	0.525	1.90137e+06	0	89.3	DDA for preferred ion	2
L-Dopa	C9 H11 N O4	Full match	No results	Full match	-1.1	197.069	0.584	864744	0	89.3	DDA for preferred ion	2
3-Phenylpropanoate	C9 H10 O2	Full match	No results	Full match	-1.38	150.068	12.237	6.87573e+06	0	89.4	DDA for preferred ion	2
Pyridoxal	C8 H9 N O3	Full match	No results	Full match	-1.51	167.058	0.658	1.92283e+06	0	89.5	DDA for preferred ion	2
4α-Hydroxymethyl-5α-cholesta-8-en-3β-ol	C28 H48 O2	Full match	No results	Full match	-0.13	416.365	12.491	8.18532e+06	0	89.5	DDA for preferred ion	2
Itopride	C20 H26 N2 O4	Full match	Full match	No results	-0.38	358.189	2.413	4.69157e+06	1	89.6	DDA for preferred ion	2
2-Oxo-3-phenylpropanoate	C9 H8 O3	Full match	No results	Full match	-1.06	164.047	0.659	7.94524e+06	0	89.6	DDA for preferred ion	2
(S)-2-Aceto-2-hydroxybutanoate	C6 H10 O4	Full match	No results	Full match	-1.3	146.058	2.659	1.12513e+07	0	90.1	DDA for preferred ion	2
L-Arginine	C6 H14 N4 O2	Full match	No results	Full match	-1.23	174.111	0.496	2.61272e+06	0	90.1	DDA for preferred ion	2
3,4,10,11-tetramethoxy-7,8,12b,13-tetrahydro-5H-6-azatetraphene	C21 H25 N O4	Full match	Full match	No results	-0.23	355.178	2.841	5.34829e+06	6	90.2	DDA for preferred ion	2
trans-3-Indoleacrylic acid	C11 H9 N O2	Full match	Full match	No results	-0.97	187.063	2.656	5.5771e+06	4	90.3	DDA for preferred ion	2
(S)-4-Hydroxy-2-oxohexanoate	C6 H10 O4	Full match	No results	Full match	-0.92	146.058	2.653	9.74944e+06	0	90.4	DDA for preferred ion	2
L-Histidine	C6 H9 N3 O2	Full match	No results	Full match	-1.25	155.069	0.489	1.42061e+06	0	90.4	DDA for preferred ion	2
Arecoline	C8 H13 N O2	Full match	Full match	No results	-0.17	155.095	3.231	3.16397e+07	3	90.5	DDA for preferred ion	2
7-Hydroxycoumarine	C9 H6 O3	Full match	Full match	Full match	-0.84	162.032	2.819	3.12656e+07	15	90.6	DDA for preferred ion	2
N-Acetyl-5-aminosalicylic acid	C9 H9 N O4	Full match	Full match	Partial match	-0.86	195.053	2.631	7.37826e+06	2	90.6	DDA for preferred ion	2
Palmitoylcarnitine	C23 H45 N O4	Full match	Full match	No results	-0.92	399.334	11.245	50039236	4	90.6	DDA for preferred ion	2
Penbutolol	C18 H29 N O2	Full match	Full match	No results	-0.6	291.22	4.161	6.52887e+06	4	90.8	DDA for preferred ion	2
Apixaban	C25 H25 N5 O4	Not the top hit	Full match	No results	-1.8	459.19	3.025	1.17527e+07	8	90.8	DDA for preferred ion	2
(22R)-Hydroxycholesterol	C27 H46 O2	Full match	No results	Full match	-0.76	402.349	11.839	1.50031e+06	0	90.8	DDA for preferred ion	2
3,4-Dihydroxy-9,10-secoandrosta-1,3,5(10)-triene-9,17-dione	C19 H24 O4	Full match	No results	Full match	-1.75	316.167	9.939	1.34794e+07	0	90.9	DDA for preferred ion	2
Pyridoxine	C8 H11 N O3	No results	Full match	Full match	-0.93	169.074	0.567	2.49779e+06	6	91.3	DDA for preferred ion	3
3-[(4-hydroxyphenyl)methyl]-octahydropyrrolo[1,2-a]pyrazine-1,4-dione	C14 H16 N2 O3	No results	Full match	No results	-0.73	260.116	2.806	2.1066e+06	1	91.4	DDA for preferred ion	3
Viloxazine	C13 H19 N O3	Full match	Full match	No results	-0.57	237.136	2.217	7.75108e+06	5	91.6	DDA for preferred ion	2
2-Aminobutyric acid	C4 H9 N O2	Full match	Full match	Partial match	-0.97	103.063	0.542	5.83893e+06	10	91.7	DDA for preferred ion	2
2-(2-hydroxy-3-methylbutanamido)-4-methylpentanoic acid	C11 H21 N O4	Full match	Full match	No results	-0.94	231.147	2.597	1.39345e+06	5	91.8	DDA for preferred ion	2
D-Panthenol	C9 H19 N O4	Full match	Full match	No results	-1.48	205.131	0.677	4.34995e+06	2	91.8	DDA for preferred ion	2
Leucylproline	C11 H20 N2 O3	Full match	Full match	No results	-0.65	228.147	2.711	3.12078e+07	1	91.8	DDA for preferred ion	2
9-Oxo-10(E),12(E)-octadecadienoic acid	C18 H30 O3	Full match	Full match	Partial match	-2	294.219	11.492	2.17296e+07	10	91.8	DDA for preferred ion	2
3-Dehydrosphinganine	C18 H37 N O2	Full match	No results	Full match	-0.62	299.282	11.03	1.05697e+07	0	91.8	DDA for preferred ion	2
Ethyl oleate	C20 H38 O2	Full match	Full match	No results	-1.06	310.287	12.087	2.67682e+07	1	91.9	DDA for preferred ion	2
Inosine	C10 H12 N4 O5	Full match	Full match	Full match	-0.8	268.081	1.687	5.49647e+06	1	92	DDA for preferred ion	2
Acetylcholine	C7 H15 N O2	Full match	Full match	No results	-1.22	145.11	0.63	1.10201e+07	5	92.1	DDA for preferred ion	2
Methyl indole-3-acetate	C11 H11 N O2	Full match	Full match	Partial match	-0.93	189.079	3.996	3.26365e+06	4	92.1	DDA for preferred ion	2
2-Amino-1,3,4-octadecanetriol	C18 H39 N O3	Full match	Full match	No results	-0.47	317.293	10.56	2.95365e+06	4	92.1	DDA for preferred ion	2
Capsaicin	C18 H27 N O3	Full match	Full match	No results	-0.77	305.199	6.842	8.91119e+06	1	92.2	DDA for preferred ion	2
5-[(1E)-3-hydroxy-3-methylbut-1-en-1-yl]-2-methylcyclohex-5-ene-1,2,4-triol	C12 H20 O4	Full match	Full match	No results	-1.28	228.136	5.954	3.50611e+07	4	92.2	DDA for other ion	2
Cholest-4-en-3-one	C27 H44 O	Full match	Full match	Not the top hit	-1.25	384.339	12.06	281895447	5	92.4	DDA for preferred ion	2
5-Aminovaleric acid	C5 H11 N O2	Full match	Full match	Partial match	-0.44	117.079	0.583	2.78085e+07	5	92.4	DDA for preferred ion	2
D-Sphingosine	C18 H37 N O2	Full match	Full match	Partial match	-0.78	299.282	11.024	4.6773e+07	10	92.4	DDA for preferred ion	2
(1S,2R,9R,11R,12R,15R)-11-hydroxy-2,6,9,15-tetramethyl-13-oxatetracyclo[10.2.1.0Â?,Âaâ°.0âµ,âa]pentadeca-4,6-diene-3,8,14-trione	C18 H20 O5	Not the top hit	Full match	No results	-0.49	316.131	3.547	1.6062e+07	4	92.4	DDA for other ion	2
(25S)-26-Oxocholest-4-en-3-one	C27 H42 O2	Full match	No results	Full match	-1.61	398.318	12.391	2.66469e+07	0	92.4	DDA for preferred ion	2
Ephedrine	C10 H15 N O	Full match	Full match	No results	-0.84	165.115	2.604	9.22479e+06	3	92.6	DDA for preferred ion	2
1-Methyluric acid	C6 H6 N4 O3	Full match	Full match	Partial match	-0.49	182.044	1.911	5.4555e+06	2	92.9	DDA for preferred ion	2
N-Acetylhistamine	C7 H11 N3 O	Full match	Full match	No results	-0.84	153.09	0.61	2.41643e+07	3	93	DDA for preferred ion	2
Dimethyl sebacate	C12 H22 O4	Full match	Full match	No results	-0.92	230.152	4.581	2.20342e+07	6	93	DDA for preferred ion	2
Choline	C5 H13 N O	Full match	Full match	No results	-1.03	103.1	0.502	2.95691e+06	2	93.2	DDA for preferred ion	2
Glycyl-L-leucine	C8 H16 N2 O3	Full match	Full match	Partial match	-1.23	188.116	2.377	12440001	5	93.2	DDA for preferred ion	2
Uracil	C4 H4 N2 O2	Full match	Full match	Full match	-1.01	112.027	0.652	7.20598e+06	1	93.2	DDA for preferred ion	2
3-(2-methylpropyl)-octahydropyrrolo[1,2-a]pyrazine-1,4-dione	C11 H18 N2 O2	Full match	Full match	No results	-1.14	210.137	2.541	4.84274e+06	2	93.3	DDA for preferred ion	2
Octyl hydrogen phthalate	C16 H22 O4	Full match	Full match	Partial match	-0.1	278.152	0.106	2.24035e+07	25	93.5	DDA for preferred ion	2
Benzenesulfonamide	C6 H7 N O2 S	Full match	Full match	No results	-1.58	157.019	4.867	145827666	4	93.6	DDA for preferred ion	2
Tolycaine	C15 H22 N2 O3	Full match	Full match	No results	-0.7	278.163	3.655	4.22862e+06	1	93.8	DDA for preferred ion	2
Valylproline	C10 H18 N2 O3	Full match	Full match	Partial match	-0.92	214.132	2.231	2.10363e+07	5	93.8	DDA for preferred ion	2
Kynurenic acid	C10 H7 N O3	Full match	Full match	Full match	-0.63	189.042	2.918	5.25516e+06	2	94.1	DDA for preferred ion	2
L-Threonine	C4 H9 N O3	Full match	Full match	Full match	-0.71	119.058	0.514	9.81489e+06	4	94.1	DDA for preferred ion	2
Noroxycodone-d3	C17 H16 [2]H3 N O4	Full match	Full match	No results	-0.04	304.15	2.888	1.20581e+07	5	94.1	DDA for preferred ion	2
(25S)-3-Oxocholest-4-en-26-oate	C27 H42 O3	Full match	No results	Full match	-0.84	414.313	10.122	2.10081e+06	0	94.1	DDA for preferred ion	2
DL-Carnitine	C7 H15 N O3	Full match	Full match	No results	-0.94	161.105	0.528	1.29333e+07	6	94.3	DDA for preferred ion	2
Dihydrocapsaicin	C18 H29 N O3	Full match	Full match	No results	-0.79	307.214	9.798	1.04277e+07	6	94.8	DDA for preferred ion	2
Dihydrocodeine	C18 H23 N O3	Full match	Full match	No results	-0.61	301.168	5.769	4.86841e+06	15	94.8	DDA for preferred ion	2
Oleamide	C18 H35 N O	Full match	Full match	No results	-0.98	281.272	12.147	6.2697e+07	12	94.8	DDA for preferred ion	2
Urocanic acid	C6 H6 N2 O2	Full match	Full match	No results	-0.87	138.043	0.648	3.02213e+06	3	94.9	DDA for preferred ion	2
1-Stearoylglycerol	C21 H42 O4	Full match	Full match	No results	-0.67	358.308	11.617	242922017	1	95	DDA for preferred ion	2
Crotonic acid	C4 H6 O2	Full match	Full match	Full match	-1.53	86.0366	1.787	2.07263e+07	1	95	DDA for preferred ion	2
N,N-Dimethylglycine	C4 H9 N O2	Full match	Full match	Not the top hit	-1.01	103.063	0.542	5.24382e+06	10	95.1	DDA for preferred ion	2
2,4-dihydroxyheptadec-16-en-1-yl acetate	C19 H36 O4	Full match	Full match	No results	-0.81	328.261	11.491	1.97868e+07	3	95.1	DDA for other ion	2
3-Dehydroteasterone	C28 H46 O4	Full match	No results	Full match	-0.7	446.339	11.761	1.53267e+07	0	95.1	DDA for preferred ion	2
Oxepanone	C6 H10 O2	Full match	Full match	No results	-0.02	114.068	2.734	3.43751e+07	10	95.3	DDA for preferred ion	2
(2S,4aS,6aS,6bR,10S,12aS,14bS)-10-hydroxy-2,4a,6a,6b,9,9,12a-heptamethyl-13-oxo-1,2,3,4,4a,5,6,6a,6b,7,8,8a,9,10,11,12,12a,12b,13,14b-icosahydropicene-2-carboxylic acid	C30 H46 O4	Full match	Full match	No results	-1.54	470.339	11.834	1.68878e+07	3	95.3	DDA for preferred ion	2
(2Z)-2-Aminobut-2-enoate	C4 H7 N O2	Full match	No results	Full match	-1.05	101.048	0.515	4.28046e+06	0	95.3	DDA for preferred ion	2
4-Aminobenzoic acid	C7 H7 N O2	Full match	Full match	Full match	-0.65	137.048	2.173	3.64828e+06	30	95.4	DDA for preferred ion	2
(2R,4S)-2, 4-Diaminopentanoate	C5 H12 N2 O2	Full match	No results	Full match	-1.19	132.09	0.661	2.83364e+06	0	95.4	DDA for preferred ion	2
D-Ornithine	C5 H12 N2 O2	Full match	No results	Full match	-0.13	132.09	0.476	1.03262e+06	0	95.4	DDA for preferred ion	2
18-β-Glycyrrhetinic acid	C30 H46 O4	Full match	Full match	No results	-0.2	470.34	11.669	1.42789e+07	6	95.5	DDA for preferred ion	2
(R)-1-Amino-2-propanol O-2-phosphate	C3 H10 N O4 P	Full match	No results	Full match	-0.38	155.035	0.484	1.21017e+06	0	95.5	DDA for preferred ion	2
Picolinic acid	C6 H5 N O2	Full match	Full match	Not the top hit	-1.07	123.032	0.659	2.31558e+07	6	95.6	DDA for preferred ion	2
Propionylcarnitine	C10 H19 N O4	Full match	Full match	No results	-1.38	217.131	0.633	5.31313e+06	3	95.6	DDA for preferred ion	2
1,4a-dimethyl-9-oxo-7-(propan-2-yl)-1,2,3,4,4a,9,10,10a-octahydrophenanthrene-1-carboxylic acid	C20 H26 O3	Full match	Full match	No results	-0.86	314.188	10.846	5.88934e+07	3	95.7	DDA for other ion	2
L-(+)-Citrulline	C6 H13 N3 O3	Full match	Full match	Full match	-1.1	175.095	0.52	1.88412e+07	2	95.7	DDA for preferred ion	2
Proline	C5 H9 N O2	Full match	Full match	Full match	-0.74	115.063	0.936	5.12e+07	5	95.7	DDA for preferred ion	2
Fluoxetine	C17 H18 F3 N O	Full match	Full match	No results	-1.77	309.134	8.04	8.71308e+07	4	95.7	DDA for preferred ion	2
(R)-Pantothenate	C9 H17 N O5	Full match	No results	Full match	-0.61	219.111	2.548	6.01582e+06	0	95.7	DDA for preferred ion	2
2,6-Xylidine	C8 H11 N	Full match	Full match	Partial match	-1.22	121.089	2.294	12401159	9	95.9	DDA for preferred ion	2
3-Pyridinol	C5 H5 N O	Full match	Full match	No results	-1.25	95.037	0.582	957839	1	95.9	DDA for preferred ion	2
N-(2-hydroxyphenyl)acetamide	C8 H9 N O2	Full match	Full match	Partial match	-0.57	151.063	2.942	7.06219e+06	10	95.9	DDA for preferred ion	2
(2Z,4E)-2-Amino-6-oxohexa-2,4-dienoate	C6 H7 N O3	Full match	No results	Full match	-0.78	141.042	1.722	4.03578e+06	0	96.5	DDA for preferred ion	2
Demethylphylloquinol	C30 H46 O2	Full match	No results	Full match	-0.96	438.349	12.044	4.56483e+07	0	96.5	DDA for preferred ion	2
1-(3-hydroxy-3-methylpent-4-en-1-yl)-2,5,5,8a-tetramethyl-decahydronaphthalen-2-ol	C20 H36 O2	Full match	Full match	No results	-0.91	308.271	11.582	824586870	10	96.6	DDA for other ion	2
Gentian violet	C25 H29 N3	Full match	Full match	No results	0.3	371.236	6.008	8.70801e+06	2	96.6	DDA for preferred ion	2
Jasmonic acid	C12 H18 O3	Full match	Full match	Full match	-0.79	210.125	3.376	8.09538e+06	6	96.6	DDA for preferred ion	2
Loperamide	C29 H33 Cl N2 O2	Full match	Full match	No results	1.24	476.224	3.123	3.55507e+06	2	96.6	DDA for preferred ion	2
12,13-Epoxy-9,10-trichoene-2-ol	C15 H24 O2	Full match	No results	Full match	-0.79	236.177	9.396	4.03639e+06	0	96.6	DDA for preferred ion	2
4-{3-[(3,4-dihydroxyphenyl)methyl]-2-methylbutyl}benzene-1,2-diol	C18 H22 O4	Full match	Full match	No results	-0.27	302.152	3.504	1.46526e+07	12	96.8	DDA for other ion	2
Palmitoleic acid	C16 H30 O2	Full match	Full match	Full match	-1.28	254.224	11.404	1.5557e+07	1	96.9	DDA for preferred ion	2
Phenmetrazine	C11 H15 N O	Full match	Full match	No results	-1.1	177.115	2.211	3.1947e+07	4	97	DDA for preferred ion	2
Pyridoxamine	C8 H12 N2 O2	Full match	Full match	Full match	-1.25	168.09	0.507	4.20332e+06	3	97.1	DDA for preferred ion	2
Tris(2-chloroethyl) phosphate	C6 H12 Cl3 O4 P	Full match	Full match	No results	-0.89	283.954	4.361	1.80529e+08	5	97.1	DDA for preferred ion	2
Didecyldimethylammonium	C22 H47 N	Full match	Full match	No results	-0.7	325.371	11.086	3.25027e+07	3	97.2	DDA for preferred ion	2
Maslinic acid	C30 H48 O4	Full match	Full match	No results	-0.34	472.355	11.686	167325096	6	97.2	DDA for other ion	2
Solanidine	C27 H43 N O	Full match	Full match	No results	-0.46	397.334	4.787	3.62883e+06	2	97.2	DDA for preferred ion	2
Epitestosterone	C19 H28 O2	Full match	Full match	Full match	-0.49	288.209	8.164	1.83475e+07	15	97.3	DDA for preferred ion	2
Sparfloxacin	C19 H22 F2 N4 O3	Full match	Full match	No results	-0.03	392.166	2.503	1.20062e+07	2	97.3	DDA for preferred ion	2
12,13β-Epoxy-16β-hydroxy-β-amyrin	C30 H50 O3	Full match	No results	Full match	-0.72	458.376	12.128	1.97995e+07	0	97.3	DDA for preferred ion	2
3-Methylxanthine	C6 H6 N4 O2	Full match	Full match	Partial match	-0.8	166.049	1.036	7.32926e+06	15	97.4	DDA for preferred ion	2
2-Arachidonoyl glycerol	C23 H38 O4	Full match	Full match	No results	-1.84	378.276	12.101	4.96599e+06	3	97.4	DDA for preferred ion	2
17β-Estradiol	C18 H24 O2	Full match	No results	Full match	-1.07	272.177	11.692	3.83038e+06	0	97.4	DDA for preferred ion	2
4-Pyridoxic acid	C8 H9 N O4	Full match	Full match	No results	-0.91	183.053	1.577	5.52168e+06	5	97.5	DDA for preferred ion	2
N-Butylbenzenesulfonamide	C10 H15 N O2 S	Full match	Full match	No results	-0.83	213.082	4.897	1.06076e+07	5	97.5	DDA for preferred ion	2
Caprolactam	C6 H11 N O	Full match	Full match	No results	-0.82	113.084	2.868	2.32734e+07	5	97.6	DDA for preferred ion	2
Stearamide	C18 H37 N O	Full match	Full match	No results	-1.24	283.287	12.526	7.80143e+07	5	97.6	DDA for preferred ion	2
Leucine	C6 H13 N O2	Full match	Full match	Full match	-0.61	131.095	0.657	3.07961e+06	8	97.7	DDA for preferred ion	2
Phenacetin	C10 H13 N O2	Full match	Full match	No results	-0.96	179.094	5.082	3.58969e+06	4	97.7	DDA for preferred ion	2
Piperine	C17 H19 N O3	Full match	Full match	No results	-0.55	285.136	8.09	3.48273e+07	20	97.7	DDA for preferred ion	2
Ziprasidone	C21 H21 Cl N4 O S	Full match	Full match	No results	1.74	412.113	3.856	2.24539e+07	25	97.7	DDA for preferred ion	2
19-Hydroxyandrostenedione	C19 H26 O3	Full match	No results	Full match	-0.55	302.188	4.84	4.02536e+06	0	97.7	DDA for preferred ion	2
(2E,4E)-N-(2-methylpropyl)dodeca-2,4-dienamide	C16 H29 N O	Full match	Full match	No results	-1.44	251.225	11.503	5.05139e+07	1	97.8	DDA for preferred ion	2
2'-Deoxyadenosine	C10 H13 N5 O3	Full match	Full match	Full match	-0.64	251.102	0.714	2.51696e+07	10	97.8	DDA for preferred ion	2
Cyclohexylamine	C6 H13 N	Full match	Full match	No results	-0.56	99.1047	1.572	5.61638e+07	5	97.8	DDA for preferred ion	2
6-Methoxyquinoline	C10 H9 N O	Full match	Full match	No results	-1	159.068	0.982	2.51244e+07	5	97.9	DDA for preferred ion	2
6-Aminocaproic acid	C6 H13 N O2	Full match	Full match	Partial match	-0.86	131.095	0.547	1.45542e+07	15	98	DDA for preferred ion	2
Coumestrol	C15 H8 O5	Full match	Full match	No results	-0.56	268.037	4.988	9.65378e+06	2	98	DDA for preferred ion	2
Dibutyl phthalate	C16 H22 O4	Full match	Full match	Partial match	-0.69	278.152	11.069	8.65853e+07	25	98	DDA for preferred ion	2
Linoleoyl Ethanolamide	C20 H37 N O2	Full match	Full match	No results	-0.67	323.282	11.942	1825235628	10	98	DDA for preferred ion	2
5-(6-hydroxy-6-methyloctyl)-2,5-dihydrofuran-2-one	C13 H22 O3	Full match	Full match	No results	-1.77	226.156	8.019	9.90609e+07	40	98	DDA for other ion	2
Adenosine	C10 H13 N5 O4	Full match	Full match	Full match	-0.45	267.097	0.681	2.43991e+07	3	98	DDA for preferred ion	2
2-Keto-6-acetamidocaproate	C8 H13 N O4	Full match	No results	Full match	-0.87	187.084	0.583	22922361	0	98	DDA for preferred ion	2
2-Methylbutyronitrile	C5 H9 N	Full match	No results	Full match	-1.7	83.0734	0.646	2.23234e+06	0	98	DDA for preferred ion	2
5-Hydroxyindole-3-acetic acid	C10 H9 N O3	Full match	Full match	No results	-0.65	191.058	3.207	1.05168e+07	5	98.1	DDA for preferred ion	2
Indole-3-acetic acid	C10 H9 N O2	Full match	Full match	Full match	-1.25	175.063	3.593	1.47426e+07	3	98.1	DDA for preferred ion	2
(2E,4E)-N-(2-methylpropyl)deca-2,4-dienamide	C14 H25 N O	Full match	Full match	No results	-0.68	223.193	10.616	1.05851e+07	5	98.2	DDA for preferred ion	2
5,7-dihydroxy-3,8-dimethoxy-2-phenyl-4H-chromen-4-one	C17 H14 O6	Full match	Full match	Partial match	-1.07	314.079	3.88	22662256	27	98.2	DDA for preferred ion	2
Pseudoephedrine	C10 H15 N O	Full match	Full match	No results	-1.01	165.115	2.561	8.60558e+06	6	98.2	DDA for preferred ion	2
Theobromine	C7 H8 N4 O2	Full match	Full match	Full match	-0.88	180.065	2.504	1.95382e+07	3	98.2	DDA for preferred ion	2
5-hydroxy-6,7-dimethoxy-2-phenyl-4H-chromen-4-one	C17 H14 O5	Full match	Full match	No results	-0.33	298.084	10.56	1.1151e+07	20	98.3	DDA for preferred ion	2
L-Tyrosine	C9 H11 N O3	Full match	Full match	Full match	-1.05	181.074	0.659	4.02061e+07	8	98.3	DDA for preferred ion	2
N-Methyl-2-pyrrolidone	C5 H9 N O	Full match	Full match	Partial match	-0.36	99.0684	2.335	6.34693e+07	10	98.3	DDA for preferred ion	2
Oleoyl ethanolamide	C20 H39 N O2	Full match	Full match	No results	-0.71	325.298	12.111	1555009237	5	98.3	DDA for preferred ion	2
4-Isopropyl-9H-thioxanthen-9-one	C16 H14 O S	Full match	Full match	No results	0.08	254.077	2.31	7.07419e+06	10	98.3	DDA for preferred ion	2
19-Hydroxytestosterone	C19 H28 O3	Full match	No results	Full match	-1.38	304.203	11.742	1.57387e+07	0	98.3	DDA for preferred ion	2
2-Methyleneglutarate	C6 H8 O4	Full match	No results	Full match	-1.13	144.042	0.649	4.29414e+06	0	98.3	DDA for preferred ion	2
2-Oxo-4-methylthiobutanoate	C5 H8 O3 S	Full match	No results	Full match	-0.85	148.019	0.527	732141	0	98.3	DDA for preferred ion	2
Mesalamine	C7 H7 N O3	Full match	Full match	Partial match	-0.59	153.042	2.382	6.12365e+06	14	98.4	DDA for preferred ion	2
Thiamine	C12 H16 N4 O S	Full match	Full match	No results	-0.9	264.104	0.516	8.2558e+06	2	98.4	DDA for preferred ion	2
2-Oxobutanoate	C4 H6 O3	Full match	No results	Full match	-0.92	102.032	2.601	1.47682e+06	0	98.4	DDA for preferred ion	2
2-Oxopent-4-enoate	C5 H6 O3	Full match	No results	Full match	-0.05	114.032	2.748	1.33526e+06	0	98.4	DDA for preferred ion	2
4-Phenylbutyric acid	C10 H12 O2	Full match	Full match	Partial match	-1.4	164.083	12.362	2.14523e+07	2	98.5	DDA for preferred ion	2
o-Toluidine	C7 H9 N	Full match	Full match	No results	-0.6	107.073	0.635	3.89133e+06	1	98.5	DDA for preferred ion	2
2-Phenylethylamine	C8 H11 N	Full match	No results	Full match	-0.81	121.089	0.664	3.73992e+06	0	98.5	DDA for preferred ion	2
2,3-Dihydroxybenzoate	C7 H6 O4	Full match	No results	Full match	-1.02	154.026	0.657	6.43656e+06	0	98.5	DDA for preferred ion	2
Diisobutylphthalate	C16 H22 O4	Full match	Full match	Partial match	-0.71	278.152	10.972	6.9844e+07	25	98.6	DDA for preferred ion	2
L-Lysine	C6 H14 N2 O2	Full match	Full match	Full match	-0.45	146.105	0.477	1.00687e+07	4	98.6	DDA for preferred ion	2
Nicotinic acid	C6 H5 N O2	Full match	Full match	Partial match	-0.77	123.032	0.658	1.0809e+07	4	98.6	DDA for preferred ion	2
Paracetamol	C8 H9 N O2	Full match	Full match	Partial match	-1.15	151.063	2.472	1.19347e+07	15	98.6	DDA for preferred ion	2
2'-Deoxycytidine	C9 H13 N3 O4	Full match	No results	Full match	-0.93	227.09	0.661	4.3048e+06	0	98.6	DDA for preferred ion	2
2'-Hydroxy 3,7,3',4'-tetramethylquercetin	C19 H18 O8	Full match	No results	Full match	-0.39	374.1	2.818	1.54053e+07	0	98.6	DDA for preferred ion	2
24-Methylenecholesterol	C28 H46 O	Full match	No results	Full match	-0.9	398.355	12.439	1.38662e+07	0	98.6	DDA for preferred ion	2
3-(2,3-Dihydroxyphenyl)propanoate	C9 H10 O4	Full match	No results	Full match	-0.67	182.058	2.887	1.82261e+06	0	98.6	DDA for preferred ion	2
3-Hydroxypicolinic acid	C6 H5 N O3	Full match	Full match	Partial match	-1.27	139.027	1.312	5.87503e+06	8	98.7	DDA for preferred ion	2
Stearoyl ethanolamide	C20 H41 N O2	Full match	Full match	No results	-0.54	327.314	12.447	187234455	10	98.7	DDA for preferred ion	2
3-(3-Hydroxyphenyl)propanoate	C9 H10 O3	Full match	No results	Full match	-0.09	166.063	12.412	1.65108e+06	0	98.7	DDA for preferred ion	2
3-(4-Hydroxyphenyl)lactate	C9 H10 O4	Full match	No results	Full match	-1.32	182.058	0.665	3.3876e+06	0	98.7	DDA for preferred ion	2
Dibenzylamine	C14 H15 N	Full match	Full match	No results	-0.45	197.12	3.184	6.10844e+06	3	98.9	DDA for preferred ion	2
Nicotinyl alcohol	C6 H7 N O	Full match	Full match	No results	-1.29	109.053	0.579	5.77009e+06	3	98.9	DDA for preferred ion	2
3-(5,6-Dihydroxycyclohexa-1,3-dien-1-yl)propanoate	C9 H12 O4	Full match	No results	Full match	-1.07	184.073	2.601	3.0661e+06	0	98.9	DDA for preferred ion	2
3-[(3aS,4S,5R,7aS)-5-Hydroxy-7a-methyl-1-oxo-octahydro-1H-indene-4-carboxylate	C11 H16 O4	Full match	No results	Full match	-1.19	212.105	4.156	10591030	0	98.9	DDA for preferred ion	2
1,2-dihydroxyheptadec-16-yn-4-yl acetate	C19 H34 O4	Full match	Full match	No results	-0.77	326.245	11.122	116135780	5	99	DDA for other ion	2
1,7-Dimethyluric acid	C7 H8 N4 O3	Full match	Full match	Full match	-0.72	196.06	2.701	3.00974e+07	15	99	DDA for preferred ion	2
8-Hydroxyquinoline	C9 H7 N O	Full match	Full match	No results	-0.64	145.053	3.185	4.38469e+06	3	99	DDA for preferred ion	2
DL-Tryptophan	C11 H12 N2 O2	Full match	Full match	Full match	-0.84	204.09	2.656	5.51605e+06	6	99	DDA for preferred ion	2
3-[(3aS,4S,7aS)-7a-Methyl-1,5-dioxo-octahydro-1H-inden-4-yl]propanoate	C13 H18 O4	Full match	No results	Full match	-1.02	238.12	4.046	2.09624e+06	0	99	DDA for preferred ion	2
3-Amino-2,3-dideoxy-scyllo-inosose	C6 H11 N O4	Full match	No results	Full match	-1.52	161.069	0.622	3.75823e+06	0	99	DDA for preferred ion	2
3-Amino-5-hydroxybenzoate	C7 H7 N O3	Full match	No results	Full match	-1.07	153.042	0.661	4.01444e+06	0	99	DDA for preferred ion	2
3-Dehydro-4-methylzymosterol	C28 H44 O	Full match	No results	Full match	-0.79	396.339	11.665	1.24983e+06	0	99	DDA for preferred ion	2
3,8,9-trihydroxy-10-propyl-3,4,5,8,9,10-hexahydro-2H-oxecin-2-one	C12 H20 O5	Full match	Full match	No results	-0.46	244.131	3.382	1.65382e+07	20	99.1	DDA for other ion	2
N-Acetylserotonin	C12 H14 N2 O2	Full match	Full match	Full match	-0.44	218.105	2.842	8.93982e+06	5	99.1	DDA for preferred ion	2
Tributylamine	C12 H27 N	Full match	Full match	No results	-0.88	185.214	3.361	5.41461e+07	5	99.1	DDA for preferred ion	2
Laurolactam	C12 H23 N O	Full match	Full match	No results	-0.9	197.178	6.626	129789719	5	99.2	DDA for preferred ion	2
Lidocaine	C14 H22 N2 O	Full match	Full match	No results	-0.55	234.173	2.905	3.31049e+07	5	99.2	DDA for preferred ion	2
Tomatidine	C27 H45 N O2	Full match	Full match	No results	-0.39	415.345	6.772	6.15805e+07	5	99.2	DDA for preferred ion	2
1-Methylxanthine	C6 H6 N4 O2	Full match	Full match	Partial match	-0.99	166.049	2.211	2.75856e+07	15	99.3	DDA for preferred ion	2
2-Aminonicotinic acid	C6 H6 N2 O2	Full match	Full match	No results	-0.61	138.043	0.645	4.41586e+06	6	99.3	DDA for preferred ion	2
DL-β-Leucine	C6 H13 N O2	Full match	Full match	Partial match	-0.44	131.095	0.545	3.59015e+07	25	99.3	DDA for preferred ion	2
Methylimidazoleacetic acid	C6 H8 N2 O2	Full match	Full match	No results	-0.74	140.058	0.546	3.83454e+07	4	99.3	DDA for preferred ion	2
Salsolinol	C10 H13 N O2	Full match	Full match	No results	-1.42	179.094	4.922	2.0079e+07	10	99.3	DDA for preferred ion	2
Di(2-ethylhexyl) phthalate	C24 H38 O4	Full match	Full match	No results	-0.7	390.277	11.22	7.4487e+08	35	99.4	DDA for preferred ion	2
DL-Stachydrine	C7 H13 N O2	Full match	Full match	No results	-0.64	143.095	0.562	8.84413e+06	8	99.4	DDA for preferred ion	2
L-Methionine sulfoxide	C5 H11 N O3 S	Full match	Full match	Partial match	-0.75	165.046	0.524	1.35099e+07	2	99.4	DDA for preferred ion	2
L-Phenylalanine	C9 H11 N O2	Full match	Full match	Full match	-0.61	165.079	2.005	5.9128e+07	5	99.4	DDA for preferred ion	2
Quinine	C20 H24 N2 O2	Full match	Full match	No results	0.06	324.184	3.019	17413789	15	99.4	DDA for preferred ion	2
Bis(4-ethylbenzylidene)sorbitol	C24 H30 O6	Full match	Full match	No results	-1.63	414.204	9.518	1.51079e+09	5	99.5	DDA for preferred ion	2
Salicylamide	C7 H7 N O2	Full match	Full match	Partial match	-1.01	137.048	0.538	5.38198e+06	6	99.5	DDA for preferred ion	2
Indole-3-butyric acid	C12 H13 N O2	Full match	Full match	No results	-0.75	203.094	1.098	1.51938e+07	10	99.6	DDA for preferred ion	2
Hexadecanamide	C16 H33 N O	Full match	Full match	No results	-1.03	255.256	12.102	4.48031e+07	2	99.7	DDA for preferred ion	2
Paraxanthine	C7 H8 N4 O2	Full match	Full match	Full match	-0.72	180.065	2.727	3.47543e+07	15	99.7	DDA for preferred ion	2
PPG n4	C12 H26 O5	Full match	Full match	No results	-1.09	250.178	3.738	276482071	5	99.7	DDA for preferred ion	2
Valine	C5 H11 N O2	Full match	Full match	Full match	-0.6	117.079	0.639	1.27533e+08	10	99.7	DDA for preferred ion	2
4-Hydroxyindole	C8 H7 N O	Full match	Full match	Partial match	-0.26	133.053	3.349	2.16271e+07	15	99.8	DDA for preferred ion	2
Chrysin	C15 H10 O4	Full match	Full match	Partial match	-1.66	254.057	3.983	1.15532e+07	9	99.8	DDA for preferred ion	2
Pipecolic acid	C6 H11 N O2	Full match	Full match	Full match	-0.78	129.079	0.649	4.66752e+07	15	99.8	DDA for preferred ion	2
Trigonelline	C7 H7 N O2	Full match	Full match	Partial match	-1.03	137.048	0.536	6.0287e+06	6	99.8	DDA for preferred ion	2
L-Norleucine	C6 H13 N O2	Full match	Full match	Partial match	-0.42	131.095	0.847	1.26499e+08	20	99.9	DDA for preferred ion	2
5-Hydroxyindole	C8 H7 N O	Full match	Full match	Partial match	-0.18	133.053	3.347	140993654	15	100	DDA for preferred ion	2
Pelargonidin	C15 H10 O5	Full match	Full match	Partial match	-0.77	270.053	4.83	2.08969e+07	50	100	DDA for preferred ion	2
(1S,2R)-3-Methylcyclohexa-3,5-diene-1,2-diol	C7 H10 O2	Full match	No results	Full match	-0.31	126.068	2.776	1.37849e+06	0	100	DDA for preferred ion	2
14-Hydroxylanosterol	C30 H50 O2	No results	No results	Full match	-1.66	442.38	12.058	4.55605e+06	0		DDA for preferred ion	3
14-Oxolanosterol	C30 H48 O2	No results	No results	Full match	-0.7	440.365	11.725	2.03173e+07	0		No MS2	3
4,4-Dimethyl-cholesta-8,12,24-trienol	C29 H46 O	No results	No results	Full match	-0.78	410.355	11.979	2.9156e+07	0		No MS2	3
4α-Hydroxymethyl-4β-methyl-5α-cholesta-8,24-dien-3β-ol	C29 H48 O2	No results	No results	Full match	-1.06	428.365	11.769	3.0524e+06	0		No MS2	3
4α-Hydroxymethyl-5α-cholesta-8,24-dien-3β-ol	C28 H46 O2	No results	No results	Full match	0	414.35	12.512	4.71584e+06	0		No MS2	3
7-Dehydrocholesterol	C27 H44 O	No results	No results	Full match	-1.47	384.339	11.756	5.46684e+06	0		No MS2	3
Linoleate	C18 H32 O2	No results	No results	Full match	-1.67	280.24	11.901	1.81326e+07	0		No MS2	3
3,7,3',4'-Tetramethylquercetin	C19 H18 O7	Full match	No results	Full match	-0.2	358.105	3.326	1.06502e+07	0		No MS2	3
3,7,4'-Trimethylquercetin	C18 H16 O7	Full match	No results	Full match	0.23	344.09	3.23	6.74156e+06	0		DDA for preferred ion	3
4-(2-Amino-3-hydroxyphenyl)-2,4-dioxobutanoate	C10 H9 N O5	Full match	No results	Full match	-0.7	223.048	2.442	2.96067e+06	0		No MS2	3
4-(3-Methylbut-2-enyl)-L-tryptophan	C16 H20 N2 O2	Full match	No results	Full match	-0.74	272.152	4.533	2.95844e+06	0		No MS2	3
4-(γ-L-Glutamylamino)butanoate	C9 H16 N2 O5	Full match	No results	Full match	-0.04	232.106	0.518	1.0571e+06	0		No MS2	3
4-Amino-4-deoxychorismate	C10 H11 N O5	Full match	No results	Full match	-1.12	225.063	0.659	1.93053e+06	0		No MS2	3
4-Aminobutanal	C4 H9 N O	Full match	No results	Full match	-1.08	87.0683	0.526	1.97946e+06	0		DDA for other ion	3
4-Coumaroyl-3',4'-dihydroxyphenyllactate	C18 H16 O7	Full match	No results	Full match	0.08	344.09	2.942	2.67928e+07	0		DDA for preferred ion	3
4-Coumaroyl-4'-hydroxyphenyllactate	C18 H16 O6	Full match	No results	Full match	-1.42	328.094	3.571	1.89462e+07	0		DDA for preferred ion	3
4-Hydroxybenzoate	C7 H6 O3	Full match	No results	Full match	-0.48	138.032	0.616	2.47271e+06	0		No MS2	3
4-Hydroxyphenylpyruvate	C9 H8 O4	Full match	No results	Full match	-0.88	180.042	10.974	2.3748e+06	0		No MS2	3
4-Prenylphlorisobutyrophenone	C15 H20 O4	Full match	No results	Full match	-1.59	264.136	10.365	4.11021e+06	0		DDA for other ion	3
4-Prenylphlorisovalerophenone	C16 H22 O4	Full match	No results	Full match	-0.1	278.152	12.708	1.30277e+06	0		No MS2	3
4,4-Dimethyl-5α-cholesta-8-en-3-β-ol	C29 H50 O	Full match	No results	Full match	-1.06	414.386	12.367	1.93086e+07	0		No MS2	3
4,4-Dimethylzymosterol	C29 H48 O	Full match	No results	Full match	-1	412.37	11.715	2.9644e+07	0		No MS2	3
4α-Formyl-5α-cholesta-8-en-3β-ol	C28 H46 O2	Full match	No results	Full match	-0.36	414.35	12.021	4.58756e+07	0		DDA for other ion	3
4α-Formyl-ergosta-7,24(241)-dien-3β-ol	C29 H46 O2	Full match	No results	Full match	-1.56	426.349	12.085	174226237	0		DDA for preferred ion	3
4α-Hydroxymethyl-4β-methyl-5α-cholesta-8-en-3β-ol	C29 H50 O2	Full match	No results	Full match	-0.75	430.381	11.915	2.90699e+07	0		DDA for other ion	3
4α-Methyl-5α-ergosta-8,14,24(28)-trien-3β-ol	C29 H46 O	Full match	No results	Full match	-0.87	410.355	11.393	5.21405e+06	0		DDA for preferred ion	3
5-Amino-5-deoxy-3-dehydroshikimate	C7 H9 N O4	Full match	No results	Full match	-1.27	171.053	0.66	16595180	0		DDA for other ion	3
5-Androstene-3,17-dione	C19 H26 O2	Full match	No results	Full match	-1.12	286.193	11.597	15261143	0		DDA for preferred ion	3
5-Methoxyindole acetate	C11 H11 N O3	Full match	No results	Full match	0.11	205.074	2.552	2.09862e+06	0		DDA for preferred ion	3
5-Methoxyindoleacetaldehyde	C11 H11 N O2	Full match	No results	Full match	-0.74	189.079	3.996	2.87451e+06	0		No MS2	3
5-Methoxytryptamine	C11 H14 N2 O	Full match	No results	Full match	-0.93	190.11	2.664	1.24593e+06	0		No MS2	3
5-Methoxytryptophol	C11 H13 N O2	Full match	No results	Full match	-1.52	191.094	0.656	1.1505e+07	0		No MS2	3
5,6-Dihydrouracil	C4 H6 N2 O2	Full match	No results	Full match	-1.31	114.043	0.659	1.37905e+06	0		No MS2	3
6-Hydroxymelatonin	C13 H16 N2 O3	Full match	No results	Full match	-0.69	248.116	2.595	2.03591e+06	0		No MS2	3
6-Hydroxynicotinate	C6 H5 N O3	Full match	No results	Full match	-0.78	139.027	0.668	9.00078e+06	0		No MS2	3
6-Oxocampestanol	C28 H48 O2	Full match	No results	Full match	-1.24	416.365	12.492	3.12288e+06	0		DDA for preferred ion	3
6α-Hydroxy-castasterone	C28 H50 O5	Full match	No results	Full match	-1.75	466.365	12.192	9.52773e+06	0		No MS2	3
7-Methylurate	C6 H6 N4 O3	Full match	No results	Full match	-0.46	182.044	1.957	4.9938e+06	0		No MS2	3
7-Methylxanthine	C6 H6 N4 O2	Full match	No results	Full match	-1.14	166.049	0.665	1.55907e+07	0		No MS2	3
7-Oxateasterone	C28 H48 O5	Full match	No results	Full match	-1.1	464.35	11.68	1.18887e+07	0		No MS2	3
7,8-Diaminopelargonate	C9 H20 N2 O2	Full match	No results	Full match	-1.63	188.152	0.489	1.45458e+06	0		No MS2	3
8-Amino-7-oxononanoate	C9 H17 N O3	Full match	No results	Full match	-1.68	187.121	0.664	1.31483e+06	0		No MS2	3
8-O-Methyldihydrosterigmatocystin	C19 H16 O6	Full match	No results	Full match	-0.64	340.094	3.329	2.73465e+06	0		No MS2	3
9-Oxo-nonanoate	C9 H16 O3	Full match	No results	Full match	-1.44	172.11	8.401	9.71349e+06	0		No MS2	3
9,10-Epoxy-10,12Z-octadecadienoate	C18 H30 O3	Full match	No results	Full match	-1.74	294.219	11.287	1.27584e+07	0		DDA for other ion	3
9,10-Epoxy-10,12Z,15Z-octadecatrienoate	C18 H28 O3	Full match	No results	Full match	-1.51	292.203	11.663	3.08398e+06	0		No MS2	3
9(S)-HPOTE	C18 H30 O4	Full match	No results	Full match	-1.29	310.214	7.115	1.7107e+07	0		No MS2	3
9α-Hydroxyandrosta-1,4-diene-3,17-dione	C19 H24 O3	Full match	No results	Full match	-0.04	300.173	2.919	1.0801e+06	0		No MS2	3
a Jasmonic acid	C12 H18 O3	Full match	No results	Full match	-0.72	210.125	3.361	9.4793e+06	0		No MS2	3
a Jasmonoyl-1-aminocyclopropane-1 carboxylate	C16 H23 N O4	Full match	No results	Full match	-0.33	293.163	3.428	9.90838e+06	0		No MS2	3
a Jasmonoyl-glutamine	C17 H26 N2 O5	Full match	No results	Full match	-1.03	338.184	3.961	2.33047e+06	0		No MS2	3
a Jasmonoyl-phenylalanine	C21 H27 N O4	Full match	No results	Full match	-1.03	357.194	2.487	1.84714e+06	0		No MS2	3
Abieta-7,13-diene-18-oate	C20 H30 O2	Full match	No results	Full match	-1.17	302.224	11.93	5.27006e+06	0		DDA for preferred ion	3
Abietatriene	C20 H30	Full match	No results	Full match	-1.09	270.234	11.541	1.3601e+07	0		DDA for preferred ion	3
Adenine	C5 H5 N5	Full match	No results	Full match	-0.71	135.054	0.616	1.09001e+06	0		No MS2	3
Aflatoxin B1	C17 H12 O6	Full match	No results	Full match	-1	312.063	3.15	3.6741e+06	0		DDA for preferred ion	3
Aflatoxin B2	C17 H14 O6	Full match	No results	Full match	-0.1	314.079	3.11	3.88114e+06	0		No MS2	3
Aflatoxin G1	C19 H16 O7	Full match	No results	Full match	-1.02	356.089	3.829	2.36174e+06	0		No MS2	3
Aflatoxin G2	C17 H14 O7	Full match	No results	Full match	-0.83	330.074	3.814	1.57553e+06	0		No MS2	3
AMP	C10 H14 N5 O7 P	Full match	No results	Full match	-0.4	347.063	0.664	2.21186e+06	0		No MS2	3
Anthranilate	C7 H7 N O2	Full match	No results	Full match	-0.28	137.048	0.538	916442	0		No MS2	3
Anthraniloyl-O-glucopyranose	C13 H17 N O7	Full match	No results	Full match	-0.01	299.101	0.657	2.84302e+06	0		No MS2	3
Apigenin	C15 H10 O5	Full match	No results	Full match	-1	270.053	3.724	2.69363e+06	0		No MS2	3
Benzaldehyde	C7 H6 O	Full match	No results	Full match	-0.58	106.042	11.392	1.87686e+06	0		No MS2	3
Benzoate	C7 H6 O2	Full match	No results	Full match	-1.16	122.037	2.556	1.48217e+06	0		No MS2	3
Benzyl alcohol	C7 H8 O	Full match	No results	Full match	-0.96	108.057	3.075	2.54462e+06	0		No MS2	3
Benzylbenzoate	C14 H12 O2	Full match	No results	Full match	-1.48	212.083	4.447	1.73808e+06	0		No MS2	3
Betalamate	C9 H9 N O5	Full match	No results	Full match	-1.54	211.048	0.59	2.8884e+06	0		No MS2	3
Betaxanthin	C18 H20 N2 O6	Full match	No results	Full match	-1.23	360.132	2.741	1.67819e+06	0		No MS2	3
Butanoate	C4 H8 O2	Full match	No results	Full match	-1.99	88.0523	3.508	4.42138e+06	0		No MS2	3
Butirosin B	C21 H41 N5 O12	Full match	No results	Full match	-0.73	555.275	11.628	9.3381e+06	0		No MS2	3
Cadaverine	C5 H14 N2	Full match	No results	Full match	-0.93	102.116	0.465	5.01386e+06	0		DDA for preferred ion	3
Carboxynorspermidine	C7 H17 N3 O2	Full match	No results	Full match	-1.8	175.132	0.657	7.49301e+06	0		DDA for preferred ion	3
Catechol	C6 H6 O2	Full match	No results	Full match	-0.72	110.037	2.601	4.15411e+06	0		No MS2	3
Cathasterone	C28 H48 O3	Full match	No results	Full match	-1.91	432.36	11.83	8.64301e+06	0		DDA for preferred ion	3
Chanoclavine-I	C16 H20 N2 O	Full match	No results	Full match	-0.41	256.157	11.113	1.51212e+06	0		No MS2	3
cis-2,3-Dihydroxy-2,3-dihydro-p-cumate	C10 H14 O4	Full match	No results	Full match	0.18	198.089	3.043	1.76746e+06	0		No MS2	3
Cohumulone	C20 H28 O5	Full match	No results	Full match	-0.4	348.194	3.73	2.61869e+07	0		DDA for preferred ion	3
Colneleate	C18 H30 O3	Full match	No results	Full match	-1.39	294.219	11.312	9.74252e+06	0		No MS2	3
Crotonate	C4 H6 O2	Full match	No results	Full match	-1.38	86.0367	4.862	2.3005e+06	0		No MS2	3
Cyclic dehypoxanthine futalosine	C14 H14 O7	Full match	No results	Full match	-0.72	294.074	2.86	3.33928e+06	0		No MS2	3
Cycloeucalenone	C30 H48 O	Full match	No results	Full match	-0.18	424.37	12.254	1.08682e+07	0		No MS2	3
Cyclohexane-1-carboxylate	C7 H12 O2	Full match	No results	Full match	-1.14	128.084	6.97	3.04772e+06	0		No MS2	3
Cytosine	C4 H5 N3 O	Full match	No results	Full match	-1.08	111.043	0.662	6.7783e+06	0		DDA for other ion	3
D-Glucosamine 6-phosphate	C6 H14 N O8 P	Full match	No results	Full match	-0.2	259.046	0.541	6.26586e+06	0		No MS2	3
D-Sedoheptulose 7-phosphate	C7 H15 O10 P	Full match	No results	Full match	-0.95	290.04	0.553	3.21565e+06	0		No MS2	3
Daidzein	C15 H10 O4	Full match	No results	Full match	-0.66	254.058	3.986	1.04992e+07	0		No MS2	3
Dehydroabietadienal	C20 H28 O	Full match	No results	Full match	-1.35	284.214	10.992	3.5047e+06	0		No MS2	3
Dehydroabietadiene-diol	C20 H30 O2	Full match	No results	Full match	-1.25	302.224	11.932	1.84656e+07	0		DDA for preferred ion	3
Dethiobiotin	C10 H18 N2 O3	Full match	No results	Full match	-0.48	214.132	0.663	1.55179e+06	0		DDA for preferred ion	3
DIBOA	C8 H7 N O4	Full match	No results	Full match	-0.7	181.037	0.705	4.16848e+06	0		DDA for preferred ion	3
Dopamine	C8 H11 N O2	Full match	No results	Full match	-0.08	153.079	0.633	8.97625e+06	0		DDA for preferred ion	3
Dopamine quinone	C8 H9 N O2	Full match	No results	Full match	-1.22	151.063	0.628	3.36962e+06	0		DDA for preferred ion	3
Ethiin	C5 H11 N O3 S	Full match	No results	Full match	-1.22	165.046	0.526	2.4438e+06	0		No MS2	3
Ethylsulfenate	C2 H6 O S	Full match	No results	Full match	-1.45	78.0138	0.663	958251	0		DDA for preferred ion	3
Ferulate	C10 H10 O4	Full match	No results	Full match	-0.67	194.058	2.735	3.91868e+06	0		No MS2	3
Galactitol	C6 H14 O6	Full match	No results	Full match	-1.63	182.079	0.569	6.43409e+06	0		No MS2	3
Gentisate	C7 H6 O4	Full match	No results	Full match	-1.17	154.026	0.644	2.78761e+06	0		DDA for preferred ion	3
Gibberellin A1	C19 H24 O6	Full match	No results	Full match	0.45	348.157	3.274	3.83677e+06	0		DDA for preferred ion	3
Gibberellin A14	C20 H28 O5	Full match	No results	Full match	-0.79	348.193	7.142	1.48027e+07	0		DDA for preferred ion	3
Gibberellin A24	C20 H26 O5	Full match	No results	Full match	-0.67	346.178	3.601	2.64207e+07	0		DDA for preferred ion	3
Gibberellin A36	C20 H26 O6	Full match	No results	Full match	-1.29	362.172	5.244	4.89086e+06	0		No MS2	3
Gibberellin A9	C19 H24 O4	Full match	No results	Full match	-1.43	316.167	3.735	1.54965e+07	0		DDA for other ion	3
Glutarate semialdehyde	C5 H8 O3	Full match	No results	Full match	-1.23	116.047	0.577	2.71164e+06	0		DDA for other ion	3
Guanine	C5 H5 N5 O	Full match	No results	Full match	-1.06	151.049	0.631	1.80469e+06	0		No MS2	3
Guanosine	C10 H13 N5 O5	Full match	No results	Full match	-0.65	283.091	0.854	8.32941e+06	0		No MS2	3
Histidinol	C6 H11 N3 O	Full match	No results	Full match	-0.84	141.09	0.662	1.54286e+06	0		DDA for preferred ion	3
Hygrine	C8 H15 N O	Full match	No results	Full match	-0.83	141.115	3.605	1.69181e+06	0		No MS2	3
Hyperxanthone E	C18 H16 O6	Full match	No results	Full match	-0.38	328.095	4.412	6.5723e+06	0		No MS2	3
Icosapentaenoate	C20 H30 O2	Full match	No results	Full match	-1.02	302.224	11.818	4.06503e+06	0		DDA for other ion	3
Indole	C8 H7 N	Full match	No results	Full match	-1.42	117.058	4.076	8.42574e+06	0		No MS2	3
Indole-3-acetate	C10 H9 N O2	Full match	No results	Full match	-1.17	175.063	3.598	8.04986e+06	0		No MS2	3
Isopimaradienol	C20 H32 O	Full match	No results	Full match	-1.27	288.245	11.544	1.93633e+07	0		DDA for other ion	3
Isotrichodermol	C15 H22 O3	Full match	No results	Full match	-1.04	250.157	3.422	4.65511e+06	0		DDA for other ion	3
Isotrichodiol	C15 H24 O3	Full match	No results	Full match	-1.24	252.172	8.724	8.31201e+07	0		DDA for preferred ion	3
Isotrichotriol	C15 H24 O4	Full match	No results	Full match	-1.3	268.167	7.085	1.75344e+07	0		DDA for other ion	3
Kaempferol	C15 H10 O6	Full match	No results	Full match	-1.13	286.047	4.265	6.08779e+06	0		DDA for preferred ion	3
Kaempferol-3-glucoside-7-rhamnoside	C27 H30 O15	Full match	No results	Full match	-1.95	594.157	3.574	2.6253e+07	0		No MS2	3
Kanosamine	C6 H13 N O5	Full match	No results	Full match	-1.13	179.079	0.545	1.72407e+07	0		DDA for other ion	3
Kauralexin A1	C20 H32 O2	Full match	No results	Full match	-1.85	304.24	11.513	8.9982e+06	0		DDA for preferred ion	3
Kauralexin A2	C20 H30 O4	Full match	No results	Full match	-0.91	334.214	12.01	3.76486e+06	0		DDA for other ion	3
Kauralexin A3	C20 H30 O3	Full match	No results	Full match	-1.23	318.219	10.996	1.84561e+06	0		No MS2	3
Kauralexin B2	C20 H28 O4	Full match	No results	Full match	-0.77	332.199	4.142	6.35253e+06	0		DDA for other ion	3
Keto-L-rhamnulose	C6 H12 O5	Full match	No results	Full match	-1.05	164.068	3.745	2.9237e+06	0		No MS2	3
Kynurenate	C10 H7 N O3	Full match	No results	Full match	-0.28	189.043	2.923	3.13908e+06	0		No MS2	3
L-2-Aminoadipate	C6 H11 N O4	Full match	No results	Full match	-1.38	161.069	0.544	2.7516e+06	0		DDA for preferred ion	3
L-Arogenate	C10 H13 N O5	Full match	No results	Full match	-1.32	227.079	0.662	3.72635e+06	0		No MS2	3
L-Aspartate	C4 H7 N O4	Full match	No results	Full match	-1.49	133.037	0.512	2.75189e+06	0		No MS2	3
L-Citrulline	C6 H13 N3 O3	Full match	No results	Full match	-1.48	175.095	0.526	6.26876e+07	0		No MS2	3
L-Glutamate	C5 H9 N O4	Full match	No results	Full match	-1.1	147.053	0.62	1.3174e+06	0		No MS2	3
L-Isoleucine	C6 H13 N O2	Full match	No results	Full match	-0.26	131.095	0.61	1.49478e+06	0		No MS2	3
L-Kynurenine	C10 H12 N2 O3	Full match	No results	Full match	-0.9	208.085	2.671	2.62289e+06	0		DDA for preferred ion	3
L-Methionine	C5 H11 N O2 S	Full match	No results	Full match	-1.54	149.051	0.661	4.61974e+06	0		No MS2	3
L-Proline	C5 H9 N O2	Full match	No results	Full match	-0.46	115.063	0.553	2.83022e+07	0		DDA for other ion	3
L-Saccharopine	C11 H20 N2 O6	Full match	No results	Full match	-1.34	276.132	0.518	3.49652e+06	0		DDA for other ion	3
L-Serine	C3 H7 N O3	Full match	No results	Full match	-0.62	105.043	0.509	993023	0		No MS2	3
L-Tryptophan	C11 H12 N2 O2	Full match	No results	Full match	-0.96	204.09	2.658	2.64833e+06	0		No MS2	3
Leucodopachrome	C9 H9 N O4	Full match	No results	Full match	-0.54	195.053	2.632	1.50347e+06	0		No MS2	3
Levopimaradienal	C20 H30 O	Full match	No results	Full match	-1.51	286.229	11.932	5.14008e+06	0		No MS2	3
Linamarin	C10 H17 N O6	Full match	No results	Full match	-1.74	247.105	0.662	3.36896e+06	0		No MS2	3
Melatonin	C13 H16 N2 O2	Full match	No results	Full match	-0.93	232.121	2.777	2.47999e+06	0		No MS2	3
meso-Diaminopimelate	C7 H14 N2 O4	Full match	No results	Full match	-1.46	190.095	0.556	979672	0		No MS2	3
Miraxanthin V	C17 H18 N2 O6	Full match	No results	Full match	-0.83	346.116	2.822	2.41773e+06	0		No MS2	3
N-Acetyl-L-glutamate	C7 H11 N O5	Full match	No results	Full match	-1.19	189.064	0.662	2.05734e+06	0		No MS2	3
N-Acetyl-serotonin	C12 H14 N2 O2	Full match	No results	Full match	-0.67	218.105	2.843	1.11128e+06	0		No MS2	3
N-Acetyl-β-D-glucosamine	C8 H15 N O6	Full match	No results	Full match	-1.12	221.09	0.526	2.73032e+06	0		No MS2	3
N-Acetyl-β-neuraminate	C11 H19 N O9	Full match	No results	Full match	-0.68	309.106	0.541	2.99256e+06	0		No MS2	3
N-Dimethylethanolamine	C4 H11 N O	Full match	No results	Full match	-1.59	89.0839	0.523	1.81084e+06	0		DDA for preferred ion	3
N-Dimethylethanolamine phosphate	C4 H12 N O4 P	Full match	No results	Full match	-0.68	169.05	0.537	4.95796e+06	0		No MS2	3
N-Formylkynurenine	C11 H12 N2 O4	Full match	No results	Full match	-0.81	236.08	0.663	3.81789e+06	0		No MS2	3
N-Hydroxy-L-isoleucine	C6 H13 N O3	Full match	No results	Full match	-0.72	147.089	0.648	4.71681e+07	0		DDA for preferred ion	3
N-Methyl-L-glutamate	C6 H11 N O4	Full match	No results	Full match	-1.11	161.069	0.543	2.0253e+06	0		DDA for preferred ion	3
N-Methylaminobutanal	C5 H11 N O	Full match	No results	Full match	-1.9	101.084	2.802	1.63395e+06	0		No MS2	3
N,N-Dihydroxy-L-isoleucine	C6 H13 N O4	Full match	No results	Full match	-1.28	163.084	0.526	5.46076e+06	0		DDA for other ion	3
N,N-Dihydroxy-L-valine	C5 H11 N O4	Full match	No results	Full match	-1.15	149.069	0.52	1.69108e+06	0		No MS2	3
N1-Acetyl-N2-formyl-5-methoxykynuramine	C13 H16 N2 O4	Full match	No results	Full match	-0.53	264.111	2.423	8.66984e+06	0		No MS2	3
Naphthalene-1,2-diol	C10 H8 O2	Full match	No results	Full match	-0.56	160.052	11.917	3.36842e+06	0		No MS2	3
Nicotinamide	C6 H6 N2 O	Full match	No results	Full match	-0.69	122.048	0.606	1.9281e+06	0		No MS2	3
Norspermidine-2,3-dihydroxybenzoate	C13 H21 N3 O3	Full match	No results	Full match	-0.45	267.158	2.713	2.66582e+06	0		No MS2	3
O-Acetyl-L-serine	C5 H9 N O4	Full match	No results	Full match	-1.19	147.053	0.524	8.98373e+07	0		DDA for preferred ion	3
O-Succinyl-L-homoserine	C8 H13 N O6	Full match	No results	Full match	-1.25	219.074	0.565	5.14591e+06	0		No MS2	3
Phenylacetaldehyde	C8 H8 O	Full match	No results	Full match	-0.15	120.058	0.716	3.43546e+06	0		No MS2	3
Phenylacetate	C8 H8 O2	Full match	No results	Full match	-1.11	136.052	3.453	1.12024e+06	0		No MS2	3
Phenylglyoxylate	C8 H6 O3	Full match	No results	Full match	-0.89	150.032	0.843	3.95273e+06	0		No MS2	3
Phlorisobutyrophenone	C10 H12 O4	Full match	No results	Full match	0.03	196.074	2.331	1.00829e+06	0		No MS2	3
Phlorisovalerophenone	C11 H14 O4	Full match	No results	Full match	-0.53	210.089	2.717	1.77054e+06	0		No MS2	3
Picolinate	C6 H5 N O2	Full match	No results	Full match	1.38	123.032	0.667	705934	0		DDA for other ion	3
Pimelate	C7 H12 O4	Full match	No results	Full match	-1.22	160.073	1.841	1.81333e+07	0		DDA for preferred ion	3
Pregn-5-ene-3,20-dione	C21 H30 O2	Full match	No results	Full match	-0.75	314.224	8.643	3.36392e+06	0		No MS2	3
Pregnenolone	C21 H32 O2	Full match	No results	Full match	-1.28	316.24	10.256	1.923e+06	0		No MS2	3
Propanoate	C3 H6 O2	Full match	No results	Full match	-1.91	74.0366	1.746	3.8659e+06	0		DDA for preferred ion	3
Protoporphyrin IX	C34 H34 N4 O4	Full match	No results	Full match	-0.39	562.258	12.327	1.4866e+07	0		DDA for preferred ion	3
Rosmarinate	C18 H16 O8	Full match	No results	Full match	0.12	360.085	2.848	8.65895e+06	0		DDA for other ion	3
S-Methyl-5'-thioadenosine	C11 H15 N5 O3 S	Full match	No results	Full match	-0.19	297.089	2.732	2.87943e+06	0		No MS2	3
Scopolamine	C17 H21 N O4	Full match	No results	Full match	-0.7	303.147	4.659	4.30549e+06	0		DDA for preferred ion	3
Shikimate	C7 H10 O5	Full match	No results	Full match	-1.17	174.053	0.576	4.71622e+06	0		No MS2	3
Spermidine	C7 H19 N3	Full match	No results	Full match	-0.81	145.158	0.474	3.3438e+07	0		No MS2	3
Sterigmatocystin	C18 H12 O6	Full match	No results	Full match	-0.66	324.063	2.813	1.79313e+07	0		No MS2	3
Sucrose 6F-phosphate	C12 H23 O14 P	Full match	No results	Full match	-0.51	422.082	0.584	1.90462e+06	0		No MS2	3
Syringetin	C17 H14 O8	Full match	No results	Full match	-0.14	346.069	3.557	6.30204e+06	0		DDA for preferred ion	3
Testosterone	C19 H28 O2	Full match	No results	Full match	-1.05	288.209	8.257	3.2903e+06	0		DDA for preferred ion	3
Thymine	C5 H6 N2 O2	Full match	No results	Full match	-0.57	126.043	2.299	2.73225e+06	0		No MS2	3
Toluene	C7 H8	Full match	No results	Full match	-1.58	92.0624	11.771	2.0502e+06	0		No MS2	3
trans-Caffeate	C9 H8 O4	Full match	No results	Full match	-0.71	180.042	2.795	1.84681e+06	0		DDA for preferred ion	3
trans-Cinnamate	C9 H8 O2	Full match	No results	Full match	-1	148.052	3.084	1.22199e+06	0		No MS2	3
trans-O-Hydroxy-benzylidenepyruvate	C10 H8 O4	Full match	No results	Full match	-0.84	192.042	3.168	2.32473e+06	0		DDA for preferred ion	3
Trichodermin	C17 H24 O4	Full match	No results	Full match	-0.59	292.167	11.449	2.07153e+07	0		DDA for preferred ion	3
Trichodermol	C15 H22 O3	Full match	No results	Full match	-0.27	250.157	3.426	1.28695e+06	0		No MS2	3
Trichotriol	C15 H24 O4	Full match	No results	Full match	-0.51	268.167	3.427	1.70285e+06	0		No MS2	3
Tropinone	C8 H13 N O	Full match	No results	Full match	-0.54	139.1	3.627	4.05738e+06	0		DDA for preferred ion	3
Uridine	C9 H12 N2 O6	Full match	No results	Full match	-1.37	244.069	0.652	1.03371e+06	0		No MS2	3
Versiconol	C18 H16 O8	Full match	No results	Full match	-1.09	360.084	3.854	7.54604e+06	0		No MS2	3
Violaxanthin	C40 H56 O4	Full match	No results	Full match	-1.63	600.417	11.997	1.09367e+07	0		No MS2	3
(1'S)-Averantin	C20 H20 O7	No results	No results	Full match	-0.63	372.121	3.847	1.1615e+07	0		No MS2	3
(22R,23R)-22,23-Dihydroxy-campest-4-en-3-one	C28 H46 O3	No results	No results	Full match	-0.96	430.344	12.268	9.76825e+06	0		DDA for other ion	3
(2S)-Naringenin	C15 H12 O5	No results	No results	Full match	-0.7	272.068	3.511	4.16958e+06	0		No MS2	3
(3R,4R)-3-(6-Hydroxy-1,3-benzodioxol-5-yl)-3,4-dihydro-2H-chromene-4,7-diol	C16 H14 O6	No results	No results	Full match	-0.66	302.079	3.531	1.78892e+06	0		No MS2	3
(3R)-Sophorol	C16 H12 O6	No results	No results	Full match	-0.61	300.063	2.832	1.07899e+07	0		No MS2	3
(3Z,6Z)-Nonadienal	C9 H14 O	No results	No results	Full match	-1.87	138.104	11.777	4.60706e+06	0		No MS2	3
(6S)-Hydroxyhyoscyamine	C17 H23 N O4	No results	No results	Full match	-0.23	305.163	2.422	3.14934e+06	0		No MS2	3
(9S)-HPODE	C18 H32 O4	No results	No results	Full match	-0.8	312.23	8.847	7.40318e+06	0		No MS2	3
(S)-2,3,4,5-Tetrahydrodipicolinate	C7 H9 N O4	No results	No results	Full match	-1.31	171.053	0.665	1.35891e+07	0		DDA for preferred ion	3
(S)-3-Hydroxy-3-methylglutaryl-CoA	C27 H44 N7 O20 P3 S	No results	No results	Full match	-0.28	911.157	12.248	7.86472e+06	0		No MS2	3
1-Aminocyclopropane-1-carboxylate	C4 H7 N O2	No results	No results	Full match	-1.41	101.048	0.519	9.82931e+06	0		No MS2	3
1-O-Feruloyl-β-D-glucose	C16 H20 O9	No results	No results	Full match	0.52	356.111	2.905	1.12192e+06	0		No MS2	3
1-Stearoyl-sn-glycerol 3-phosphate	C21 H43 O7 P	No results	No results	Full match	-0.25	438.275	11.872	27918986	0		DDA for preferred ion	3
12,13β-Epoxy-β-amyrin	C30 H50 O2	No results	No results	Full match	-1.18	442.381	12.057	1.81344e+07	0		DDA for preferred ion	3
17-α-Hydroxypregnenolone	C21 H32 O3	No results	No results	Full match	-1.53	332.235	12.038	2.58777e+06	0		No MS2	3
2-Amino-4-oxopentanoate	C5 H9 N O3	No results	No results	Full match	-1.54	131.058	0.525	6.56391e+06	0		DDA for preferred ion	3
2-Carboxy-1,4-naphthoquinol	C11 H8 O4	No results	No results	Full match	-1.48	204.042	4.23	1.71544e+06	0		No MS2	3
2-Deoxy-L-scyllo-inosose	C6 H10 O5	No results	No results	Full match	-0.53	162.053	3.557	2.97197e+06	0		No MS2	3
2-Succinylbenzoate	C11 H10 O5	No results	No results	Full match	-0.96	222.053	2.437	3.74239e+06	0		DDA for preferred ion	3
2'-Deoxyinosine	C10 H12 N4 O4	No results	No results	Full match	1.24	252.086	2.97	3.31139e+06	0		No MS2	3
2'-Deoxyuridine	C9 H12 N2 O5	No results	No results	Full match	-1.03	228.074	0.622	3.94823e+06	0		No MS2	3
3-(O-Geranylgeranyl)-sn-glycerol 1-phosphate	C23 H41 O6 P	No results	No results	Full match	0.23	444.264	12.222	1.71677e+07	0		No MS2	3
3-Dehydro-6-hydroxyteasterone	C28 H48 O4	No results	No results	Full match	-1.27	448.355	12.045	1.88598e+06	0		No MS2	3
3-Demethylubiquinol-6	C38 H58 O4	No results	No results	Full match	0.44	578.434	11.651	1.41878e+06	0		No MS2	3
3,4,15-Triacetylnivalenol	C21 H26 O10	No results	No results	Full match	-1.44	438.152	3.157	1.52014e+06	0		DDA for preferred ion	3
4-Hydroxybenzyl alcohol	C7 H8 O2	No results	No results	Full match	-0.42	124.052	3.111	3.1333e+06	0		No MS2	3
4-O-Acetyl-N-acetylmannosamine	C10 H17 N O7	No results	No results	Full match	-1.24	263.1	0.545	6.26387e+06	0		No MS2	3
4,15-Diacetylnivalenol	C19 H24 O9	No results	No results	Full match	-0.3	396.142	2.925	2.39286e+06	0		No MS2	3
4α-Carboxy-5α-cholesta-8,24-dien-3β-ol	C28 H44 O3	No results	No results	Full match	-1.2	428.329	12.031	4.52507e+06	0		No MS2	3
4α-Methyl-zymosterol	C28 H46 O	No results	No results	Full match	-1.67	398.354	11.925	3.67849e+06	0		No MS2	3
5-Aminopentanoate	C5 H11 N O2	No results	No results	Full match	-1.46	117.079	0.607	2.45046e+07	0		DDA for other ion	3
a Jasmonoyl-leucine	C18 H29 N O4	No results	No results	Full match	-1.31	323.209	10.973	1.4093e+06	0		No MS2	3
Abieta-7,13-dien-18-ol	C20 H32 O	No results	No results	Full match	-1.16	288.245	12.258	4.41976e+06	0		No MS2	3
Aldosterone	C21 H28 O5	No results	No results	Full match	-1.91	360.193	4.392	2.95508e+06	0		No MS2	3
Antheraxanthin	C40 H56 O3	No results	No results	Full match	0.34	584.423	11.859	2.89103e+06	0		No MS2	3
Brassinolide	C28 H48 O6	No results	No results	Full match	-1.48	480.344	11.937	6.4052e+06	0		No MS2	3
Caffeoyl-4'-hydroxyphenyllactate	C18 H16 O7	No results	No results	Full match	-0.18	344.09	2.968	2.5434e+06	0		No MS2	3
Calonectrin	C19 H26 O6	No results	No results	Full match	1.96	350.174	11.562	1.38388e+07	0		No MS2	3
Cytidine	C9 H13 N3 O5	No results	No results	Full match	-1.3	243.085	0.638	6.00328e+06	0		No MS2	3
Demethylphylloquinone	C30 H44 O2	No results	No results	Full match	-1.69	436.333	11.79	8.37776e+06	0		No MS2	3
Dihydrosterigmatocystin	C18 H14 O6	No results	No results	Full match	-0.37	326.079	3.145	7.74816e+06	0		DDA for other ion	3
Ergosta-5,7,24(28)-trien-3β-ol	C28 H44 O	No results	No results	Full match	-0.41	396.339	12.349	535643448	0		DDA for preferred ion	3
Gibberellin A38	C20 H26 O6	No results	No results	Full match	-0.17	362.173	3.251	3.90903e+06	0		DDA for other ion	3
Gibberellin A5	C19 H22 O5	No results	No results	Full match	0.16	330.147	3.266	2.0263e+06	0		No MS2	3
Histidyltryptophanyldiketopiperazine	C17 H17 N5 O2	No results	No results	Full match	-1.02	323.138	2.561	1.53621e+06	0		No MS2	3
Indole-3-acetyl-L-leucine	C16 H20 N2 O3	No results	No results	Full match	-0.05	288.147	3.092	16877894	0		No MS2	3
L-Quinate	C7 H12 O6	No results	No results	Full match	-0.5	192.063	0.585	3.20377e+06	0		No MS2	3
L-Valine	C5 H11 N O2	No results	No results	Full match	-1.72	117.079	0.607	8.84485e+06	0		DDA for other ion	3
Lanosterol	C30 H50 O	No results	No results	Full match	1.06	426.387	12.378	1.64462e+06	0		No MS2	3
Lotaustralin	C11 H19 N O6	No results	No results	Full match	-1.28	261.121	0.659	6.75159e+06	0		No MS2	3
Lutein	C40 H56 O2	No results	No results	Full match	0.74	568.428	12.356	1.21334e+06	0		No MS2	3
Lysergate	C16 H16 N2 O2	No results	No results	Full match	-0.39	268.121	2.904	2.10606e+06	0		No MS2	3
Malonyl-CoA	C24 H38 N7 O19 P3 S	No results	No results	Full match	0.48	853.116	12.052	1.42312e+07	0		No MS2	3
N-Acetyl-5-methoxykynurenamine	C12 H16 N2 O3	No results	No results	Full match	-1.16	236.116	0.663	2.06849e+06	0		No MS2	3
N-Methylanthraniloyl-β-D-glucopyranose	C14 H19 N O7	No results	No results	Full match	-0.47	313.116	0.66	1.84314e+06	0		No MS2	3
N-Succinyl-L,L-2,6-diaminopimelate	C11 H18 N2 O7	No results	No results	Full match	-1.75	290.111	0.663	2.82934e+06	0		No MS2	3
Phylloquinol	C31 H48 O2	No results	No results	Full match	-1.81	452.365	11.068	934102	0		No MS2	3
Porphobilinogen	C10 H14 N2 O4	No results	No results	Full match	-0.48	226.095	2.528	8.46982e+06	0		No MS2	3
Quercetin 3, 3', 4', 7-tetrasulfate	C15 H10 O19 S4	No results	No results	Full match	0.22	621.87	11.616	3.10768e+06	0		No MS2	3
Riboflavin	C17 H20 N4 O6	No results	No results	Full match	-0.81	376.138	3.126	1.37408e+06	0		No MS2	3
S-trans-1-Propenyl-L-cysteine	C6 H11 N O2 S	No results	No results	Full match	-1.18	161.051	0.663	2.02743e+06	0		No MS2	3
Sitosterol	C29 H50 O	No results	No results	Full match	0.42	414.386	12.416	1.7313e+07	0		DDA for preferred ion	3
Sphingosylphosphorylcholine	C23 H50 N2 O5 P	No results	No results	Full match	-1.82	465.345	11.596	4.15324e+07	0		DDA for preferred ion	3
T-2 Toxin	C24 H34 O9	No results	No results	Full match	-0.07	466.22	11.173	2.77886e+06	0		No MS2	3
Thymidine	C10 H14 N2 O5	No results	No results	Full match	-0.94	242.09	2.361	3.64202e+07	0		DDA for preferred ion	3
Unsaturated archaetidylinositol	C49 H83 O11 P	No results	No results	Full match	0.22	878.567	0.487	5.32705e+06	0		No MS2	3
Verruculogen	C27 H33 N3 O7	No results	No results	Full match	-0.15	511.232	4.047	5.54885e+06	0		DDA for preferred ion	3
β-Myrcene	C10 H16	No results	No results	Full match	-0.79	136.125	11.6	1.72089e+06	0		No MS2	3
